# Supplementary material for: The molecular mass and isoelectric point of plant proteomes
Source: BMC Genomics. 2019 Aug 5;20:631. doi: 10.1186/s12864-019-5983-8 (PMC6681478; doi:10.1186/s12864-019-5983-8)
Supplement: Supplementary file 1 — Supplementary file containing average amino acid composition of plant proteomes. The file is present in excel sheet and individual sheet represents details of different amino acid. (XLSX 252 kb) [file 12864_2019_5983_MOESM1_ESM.xlsx]

## Sheet: Sheet1
Species	Groups	A	C	D	E	F	G	H	I	K	L	M	N	P	Q	R	S	T	V	W	X	Y	B	J	U	Z	Sum
Aegilopstauschii	Monocot	2146225	464463	1294324	1434291	846353	1684043	606312	1010505	1191655	2247998	582768	823723	1388676	840892	1498628	1925477	1153845	1561350	309636	85	605735	0	0	0	0	23616984
Amaranthushypochondriacus	Eudicot	534709	160046	456703	535278	362948	539888	203113	478599	540111	818850	209928	409986	409302	309774	427009	755981	416443	544444	106239	5	249980	0	0	0	0	8469336
Amborellatrichopoda	Eudicot	583812	163763	431212	573305	351932	593906	214465	441274	495964	850275	222312	353029	446001	305098	485550	759295	407767	554707	114679	118	227396	0	0	0	0	8575860
Anacardiumoccidentale	Eudicot	2239177	645999	1790769	2222544	1436070	2180438	815791	1834336	2089061	3360545	826394	1551304	1628999	1310401	1776168	3121899	1636739	2215452	428681	0	956425	0	0	0	0	34067192
Ananascomosus	Monocot	1303124	313694	889606	1115407	667769	1115609	395427	843672	937465	1665423	384535	679768	873229	582998	1006648	1513464	768341	1063684	211205	672	456339	0	0	0	0	16788079
Aquilegiacoerulea	Eudicot	1122149	330239	954331	1162212	755682	1153541	426255	1001487	1111107	1737924	439384	816464	840029	675359	919221	1606517	901377	1178903	225703	102	521425	0	0	0	0	17879411
Arabidopsishalleri	Eudicot	646325	194848	566647	711703	447662	653555	237617	570364	680296	1007080	256523	469353	481996	369634	560951	941583	523141	687870	130691	149	298052	0	0	0	0	10436040
Arabidopsislyrata	Eudicot	1066473	311460	922782	1164687	712007	1066606	386593	893085	1086691	1617158	412787	748451	811508	603819	926092	1551021	850657	1113462	211006	2912	470072	0	0	0	0	16929329
Arabidopsisthaliana	Eudicot	1311347	381908	1132606	1423018	878354	1326845	475607	1103289	1332439	1992820	510806	916530	995166	748259	1128307	1921084	1055542	1382924	255305	29	584081	0	10	0	0	20856276
Arabisalpina	Eudicot	598991	157744	505143	630849	378848	592233	200059	472422	578122	859711	219337	386893	448260	310261	502551	819263	472210	618840	110914	3923	246625	0	0	0	0	9113199
Arachisduranensis	Eudicot	1481767	444465	1226387	1488716	1411662	957476	587026	1237907	1433708	2217060	564637	1073509	1089382	859935	1205125	2011458	1107426	1462293	295043	2556	653962	1	0	0	0	22811501
Arachisipaensis	Eudicot	1563736	479888	1294316	1580454	1023160	1497819	625039	1319082	1525335	2373797	602823	1143312	1145856	906692	1285763	2128466	1174212	1554327	317823	3154	696380	0	0	0	0	24241434
Asparagusofficinalis	Monocot	1034281	290555	844262	1041827	637597	986174	376162	846765	956923	1486069	386037	678417	740945	567224	875860	1392464	732773	981390	203703	6390	441138	0	0	0	0	15506956
Auxenochlorellaprotothecoides	Algae	378559	41822	136888	162075	80780	243988	63888	81868	84855	296283	54008	55898	172979	101253	197351	179495	134974	192856	40916	7508	56934	0	0	0	0	2765178
Bathycoccusprasinos	Algae	338615	65532	249315	347710	165886	266227	77148	173904	302079	323166	97085	192077	156891	130547	252792	338101	235664	262083	44049	735	96725	0	0	0	0	4116331
Betavulgaris	Eudicot	976562	292565	824699	980437	624737	945354	373865	820784	955359	1458706	374450	695697	714749	569332	791858	1329170	735658	975848	198612	93	439866	0	0	0	0	15078401
Botrycoccusbraunii	Algae	823191	170904	399224	476459	267731	670563	208582	307662	335502	813482	185282	241254	592812	363471	542361	650949	434473	553574	125831	21	183656	0	0	0	0	8346984
Brachipodiumstacei	Monocot	1380431	300331	829234	932265	566236	1103790	381575	673847	771063	1470614	373490	543723	859550	544522	958571	1306934	727825	1022943	198881	1399	391606	40	0	0	20	15338890
Brachipodiumsylvaticum	Monocot	1835235	419231	1138641	1289629	770432	1503625	528189	935640	1068608	2015481	507859	755370	1186508	754573	1340722	1809996	1009504	1382668	271318	100	534369	0	0	0	0	21057698
Brachypodiumdistachyon	Monocot	1426090	306817	884003	994523	593620	1139079	398405	715620	827349	1545245	397465	581475	873360	577374	975458	1369106	769925	1075144	200765	188	416582	0	0	0	0	16067593
Brachypodiumhybridum	Monocot	2821341	624166	1685025	1902503	1152676	2267853	788130	1363197	1568345	2983644	763536	1102687	1776601	1112552	2015523	2658292	1496398	2081663	415487	847	790256	0	0	0	0	31370722
Brassicanapus	Eudicot	3355423	917277	2769293	3508804	2100615	3307544	1190513	2538870	3258690	4780271	1267675	2186525	2532843	1833731	2856408	4626136	2632612	3437303	659398	4974	1423897	0	0	0	0	51188802
Brassicaoleracea	Eudicot	1534340	422747	1266805	1607668	964173	1514653	546532	1168757	1492204	2205174	580577	1004270	1155971	843915	1309465	2136470	1209472	1575105	302488	1416	650403	0	0	0	0	23492605
Brassicarapa	Eudicot	1429706	394548	1185395	1501451	907936	1423474	508377	1091992	1389088	2063241	543920	940446	1083998	786205	1215807	2008773	1129779	1480209	279341	1029	608780	0	0	0	0	21973495
Cajanuscajan	Eudicot	1173937	334552	942318	1155913	744535	1126662	457480	943231	1099108	1730689	429540	829603	865298	676152	929790	1588518	873306	1164104	227165	1151	497700	0	0	0	0	17790752
Camelinasativa	Eudicot	2929345	832368	2504958	3103219	1910260	2942192	1050796	2363946	2913186	4337960	1124768	1999278	2235253	1640662	2508757	4201052	2350442	3066732	575845	3398	1294365	0	0	0	0	45888782
Capsellagrandiflora	Eudicot	704908	204408	599835	744552	464693	704901	253145	577830	701605	1052574	271749	482019	529795	388456	600027	1012623	561262	735177	137328	21	311253	0	0	0	0	11038161
Capsellarubella	Eudicot	974768	285476	839393	1045377	643147	974771	352522	804127	980834	1471697	378149	674654	741917	548425	837782	1415071	779819	1020350	191660	2109	432138	0	0	0	0	15394186
Capsicumannuum	Eudicot	1229578	369617	1032035	1266597	813729	1214200	459915	1075353	1244985	1882568	475188	900797	911402	714487	989498	1723280	940901	1260137	240083	1289	563059	0	0	0	0	19308698
Capsicumbaccatum	Eudicot	853012	255819	723901	863265	563630	854983	320310	749714	845540	1314278	335051	622887	649220	476940	702452	1177484	661637	879288	173489	1895	392529	0	0	0	0	13417324
Capsicumchinense	Eudicot	816637	244603	705301	842377	552354	817511	306380	736923	836664	1270049	325588	612245	609987	462463	656095	1132576	635319	854844	165577	1644	388727	0	0	0	0	12973864
Caricapapaya	Eudicot	721663	204829	565170	710333	457128	701018	258153	581046	662292	1055451	264044	479531	516184	404213	585471	980954	511363	696274	137395	4116	300071	0	0	0	0	10796699
Cephalotusfollicularis	Eudicot	712194	221631	614374	754680	493226	706297	306720	667997	768207	1141367	295827	549733	550732	429665	608590	985631	586609	740369	161733	0	335975	0	0	0	0	11631557
Chenopodiumquinoa	Eudicot	1809440	537321	1558735	1847105	1177075	1765728	684597	1506182	1824774	2672733	696535	1321589	1352081	1068159	1465535	2468348	1359151	1827161	364573	389	819994	0	0	0	0	28127205
Chlamydomonaseustigma	Algae	778476	133934	404028	479585	236159	577721	219121	320559	370148	796653	215542	271497	472450	394416	437261	793870	444500	541394	93752	0	183674	0	0	0	0	8164740
Chlamydomonasreinhardtii	Algae	958060	106773	303198	338652	170249	630139	143770	171052	208541	632903	140303	156461	427001	281886	427859	467623	330140	449064	89607	9	139819	0	0	9	0	6573118
Chlorellavariabilis	Algae	674149	77363	196189	262811	119260	410594	98926	112188	136893	444505	88274	86197	285255	247553	296661	286714	188418	284149	63503	4	87967	0	0	0	0	4447573
Chromochloriszofingiensis	Algae	855213	128205	396156	344204	191165	534374	226616	251108	301241	676371	181672	232795	427463	458520	372964	610474	428598	502115	93920	236	171921	0	0	0	0	7385331
Cicerarietinum	Eudicot	940719	289063	827684	994422	660755	951622	389994	871277	991035	1474480	372847	770739	726350	582104	767530	1405151	772632	992273	190217	2314	444468	0	0	0	0	15417676
Citrusclementina	Eudicot	946875	266353	738672	896810	601767	903943	330557	758850	856333	1382215	333132	644258	668894	518669	737409	1257074	666311	909419	177437	0	393980	0	0	0	0	13988958
Citrussinensis	Eudicot	1115567	327277	896967	1110446	712238	1075184	398237	910363	1046107	1683752	401472	782254	796625	634588	889402	1518196	794467	1082239	214894	343	468980	0	0	0	0	16859598
Citrusunshiu	Eudicot	1049427	307224	824069	1007296	692319	1014043	372162	879141	965583	1615635	381445	746206	746960	581127	822288	1420458	759423	1025400	204955	1401	448489	0	0	0	0	15865051
Coccomyxasubellipsoidea	Algae	513753	63942	213479	256135	134456	330431	95226	150809	173890	406064	93388	115246	248875	192130	262192	300158	206895	272266	56610	0	92545	0	0	0	0	4178490
Corchoruscapsularis	Algae	689444	182357	540759	668841	423532	651082	233524	536711	642469	967269	245856	460253	504602	380971	532662	894059	485251	648183	129746	4	278315	0	0	0	0	10095890
Corchorusolitorius	Algae	760004	207092	588642	724748	476586	727096	259940	598974	689690	1072968	275044	507432	554508	418654	589048	968762	533973	717756	145143	8	307846	0	0	0	0	11123914
Cucumismelo	Eudicot	892845	255525	739253	903599	594667	877914	335176	759189	850505	1346846	330714	634806	662799	506075	738069	1284293	664276	884086	173532	570	382317	0	0	0	0	13817056
Cucumissativus	Eudicot	892845	255525	739253	903599	594667	877914	335176	759189	850505	1346846	330714	634806	662799	506075	738069	1284293	664276	884086	173532	570	382317	0	0	0	0	13817056
Cucurbitamaxima	Eudicot	1370138	369804	1096773	1354136	840796	1337646	490950	1066458	1235737	1935729	487154	919335	1007153	756123	1112094	1922342	970308	1303826	246249	344	547267	0	0	0	0	20370362
Cucurbitamoschata	Eudicot	1409502	380068	1130079	1391978	865091	1365853	505087	1096183	1268056	1994403	498936	942889	1042217	774516	1143625	1968971	999242	1342922	254275	167	563226	0	0	0	0	20937286
Daucuscarota	Eudicot	1374106	406680	1161389	1363680	889718	1352427	511104	1163969	1341616	2053276	524400	991714	999115	789019	1098334	1894087	1055723	1392189	269588	406	635463	0	0	0	0	21268003
Dendrobiumofficinale	Monocot	1094928	299484	826655	1021044	677458	993480	385101	880858	939011	1572801	376809	689280	761131	566219	872336	1461001	721681	973352	204255	200	429585	0	0	0	0	15746669
Dichantheliumoligosanthes	Monocot	944358	187699	523443	570453	361373	720204	237442	409061	458915	936452	232814	327314	558158	328138	614989	794794	462493	670663	126765	1001	250056	20	11	0	16	9716632
Dorcocerashygrometricum	Eudicot	1118579	271599	825766	972864	602195	923254	357189	802949	864352	1388566	361080	601806	743899	613070	940815	1393993	792220	1012140	187241	2292	368466	0	0	0	0	15144335
Dunaliellasalina	Algae	911021	147352	338415	452098	202725	641020	248056	223217	307899	713938	185114	206463	559732	553289	456532	683105	383438	456709	92796	1467	135710	31	0	0	7	7900134
Duriozibethinus	Eudicot	2109288	602332	1682962	2101524	1326711	2037822	756466	1689989	1952204	3144597	758136	1450849	1535238	1238605	1665794	2944248	1497347	2024859	394324	1147	864031	0	0	0	0	31778473
Elaeisguineensis	Monocot	1469626	374368	1053061	1293770	777118	1355526	497330	994528	1116154	1935688	488165	792413	1038355	740506	1141762	1806024	916932	1256630	252103	972	525452	0	0	0	0	19826483
Erythrantheguttata	Eudicot	955060	263043	780513	941543	606147	923167	336592	784914	883490	1343589	340452	674258	701915	500816	778725	1256643	706712	936441	181225	577	414199	0	0	0	0	14310021
Eucalyptusgrandis	Eudicot	1669685	500154	1322003	1630306	1004677	1643106	590560	1304242	1448714	2591247	596721	1023959	1198500	862395	1379026	2175398	1121101	1580487	332497	747	657057	0	0	0	0	24632582
Eutremasalsugineum	Eudicot	779822	220716	646315	810832	512050	769884	272718	628067	761145	1142745	292895	519861	579896	420642	661641	1093613	602562	794359	150693	0	336766	0	0	0	0	11997222
Fragariavesca	Eudicot	960810	279544	781875	951567	600574	936512	351602	755715	891390	1421965	354072	636226	704321	541703	761576	1295728	718194	965823	188232	360	412361	0	0	0	0	14510150
Genliseaaurea	Eudicot	420977	103115	311973	370350	247559	391254	130692	302347	322270	552064	128259	225268	274085	185149	342497	497612	257731	388780	75429	0	161992	0	0	0	0	5689403
Glycinemax	Eudicot	2152446	616482	1758163	2150793	1354182	2079765	841603	1732903	2049130	3184318	795616	1542972	1596430	1273658	1700623	2978776	1609992	2139143	416219	533	911827	1	0	0	0	32885575
Glycinesoja	Eudicot	1200130	349184	967768	1186798	780886	1179772	462621	990887	1153510	1795123	453005	869882	885997	692521	930039	1633484	910892	1219755	241356	0	524060	0	0	0	0	18427670
Goniumpectorale	Algae	1257115	118824	389593	451621	195367	841074	165808	192929	227052	785275	160996	172068	557340	320335	544852	574399	375521	535811	105831	8	162437	0	0	0	0	8134256
Gossypiumarboreum	Eudicot	1422905	409048	1151035	1427572	908153	1394684	513304	1152225	1364408	2108649	526664	1000063	1066257	824619	1137267	1969611	1048524	1390019	272196	493	599189	0	0	0	0	21686885
Gossypiumhirsutum	Eudicot	2625773	760208	2129151	2637196	1676654	2572587	950350	2124733	2517071	3900398	975403	1840385	1954404	1529129	2103036	3649879	1929276	2564744	502836	2605	1104365	0	0	0	0	40050183
Gossypiumraimondii	Eudicot	1770009	512345	1437749	1798074	1124244	1734012	642710	1432342	1702751	2628794	658670	1244655	1320570	1035699	1418640	2479655	1309047	1731923	337122	572	741076	0	0	0	0	27060659
Handroanthusimpetiginosus	Eudicot	750644	211557	589312	726795	489115	727218	265437	628525	699669	1102201	275511	526412	557066	403474	593840	986937	539423	717567	144462	109	327899	0	0	0	0	11263173
Helianthusannuus	Eudicot	1891267	571977	1762000	2017908	1296227	1923158	770660	1675049	2044028	2844857	772469	1488378	1530432	1139802	1641673	2585027	1623449	2072548	417600	74	919111	0	0	0	0	30987694
Helicosporidiumsp	Algae	210120	25495	85723	109182	52003	136655	36742	46162	55934	168019	32818	35438	98796	59268	127674	117773	71108	118653	23973	0	35975	0	0	0	0	1647511
Herraniaumbratica	Eudicot	914815	257865	705480	882065	565703	872203	316853	710206	822284	1335231	324872	596318	649218	511937	710798	1221216	636926	870994	171132	4783	371507	0	0	0	0	13452406
Heveabrasiliensis	Eudicot	1813121	531812	1461437	1833750	1159693	1770986	664788	1514652	1727864	2747938	664806	1280018	1325440	1057025	1431262	2530721	1301050	1750693	349203	514	766561	0	0	0	0	27683334
Hordeumvulgare	Monocot	1813121	531812	1461437	1833750	1159693	1770986	664788	1514652	1727864	2747938	664806	1280018	1325440	1057025	1431262	2530721	1301050	1750693	349203	514	766561	0	0	0	0	27683334
Ipomoeanil	Eudicot	1642725	463112	1291953	1585809	994551	1597401	584044	1272970	1484917	2305763	584390	1095542	1191263	899478	1317841	2125917	1172358	1561694	320343	64	677748	0	0	0	0	24169883
Jatrophacurcas	Eudicot	1037664	292719	838394	1053587	664272	1002921	370667	881925	991503	1543724	373968	739507	749439	601885	815931	1431599	751663	993591	197154	890	446434	0	0	0	0	15779437
Juglansregia	Eudicot	1636487	469197	1311395	1615154	1030708	1614140	606793	1310819	1490251	2428808	599873	1098462	1208209	927317	1335595	2246327	1189874	1583079	319948	366	686963	0	0	0	0	24709765
Kalanchoefedtschenkoi	Eudicot	1335868	342114	1012277	1177582	739906	1218719	449688	933186	1094477	1759516	456888	773060	918227	691024	1024080	1687366	896156	1216570	230613	6977	506867	0	0	0	0	18471161
Kalanchoelaxiflora	Eudicot	2198585	553338	1655835	1922821	1208779	2006204	732474	1519584	1784851	2882468	744083	1259066	1504233	1124298	1670243	2747601	1462032	1997498	376300	272	834686	0	0	0	0	30185251
Klebsormidiumnitens	Algae	932014	127283	448981	631958	288362	741106	178136	290616	418655	818523	161466	247867	536515	353551	606877	651307	445781	594169	114642	39	183786	0	0	0	0	8771634
Lactucasativa	Eudicot	1147358	362564	1083604	1286991	845798	1240186	496646	1131877	1306622	1877138	507954	963265	939384	713303	985505	1706128	1022014	1270686	254803	1397	580663	0	0	0	0	19723886
Linumusitatissimum	Eudicot	1228644	307633	939727	1098235	707840	1189908	410060	862598	1007996	1651735	428994	730721	874472	623217	951906	1579775	864321	1172922	223093	25853	476960	0	0	0	0	17356610
Lupinusangustifolius	Eudicot	1620482	446390	1394509	1682716	1039001	1622262	658849	1373684	1630599	2374878	606208	1261869	1254577	998672	1297280	2396894	1274546	1632572	303758	262	712571	0	0	0	0	25582579
Macleayacordata	Eudicot	585648	166113	484867	603254	387929	606994	214949	502189	558713	881755	224748	412038	449762	338071	488962	832874	457294	599457	122242	350	252750	0	0	0	0	9170959
Malusdomestica	Eudicot	1677707	468480	1332769	1625839	1042924	1653364	607955	1282364	1531929	2456429	600056	1115904	1235443	949688	1326554	2254788	1222514	1644157	319359	149377	692867	4080	2175	0	1552	25198274
Manihotacuminata	Eudicot	960283	250669	656842	774138	511822	850125	316637	626795	674206	1245547	308978	477822	649200	445660	754707	1122341	599833	820878	167266	55412	342057	0	0	0	0	12611218
Manihotesculenta	Eudicot	1407939	401905	1127798	1425528	880725	1357582	518289	1151530	1322828	2069802	512604	970758	1009480	815129	1102180	1938816	1001947	1342523	263427	385	587531	0	0	0	0	21208706
Marchantiapolymorpha	Bryophyte	645943	128845	415825	537123	276388	562797	173190	329608	415122	731106	178456	268131	404426	307847	502382	676106	399907	538937	103805	1062	183713	0	0	0	0	7780719
Medicagotruncatula	Eudicot	1155861	388180	1053894	1253838	897035	1215047	497114	1172979	1298923	1957468	489716	1014472	916387	720291	963038	1761982	1007154	1292644	255115	127	584151	0	0	0	0	19895416
Micromonascommoda	Algae	617606	77076	316385	330240	154298	431763	100890	156466	217454	391201	107630	132742	272200	126357	374633	321733	251262	353652	63838	0	99052	0	0	0	0	4896478
Micromonaspusilla	Algae	652768	65813	307070	298845	142140	394940	89610	137160	200211	354150	91467	114593	251916	94962	373671	309853	245453	327280	55494	11	89221	0	0	16	0	4596644
Miscanthussinensis	Monocot	2965367	666526	1781192	1969834	1202208	2366972	844491	1464476	1647608	3183310	804394	1177073	1846989	1186483	2076222	2821923	1609828	2224203	429977	72	851792	0	0	0	0	33120940
Momordicacharantia	Eudicot	911998	252288	720147	887413	568445	867259	324141	727120	814636	1311777	321657	598868	644096	494184	734816	1238199	633990	866761	169506	3860	368792	98	39	0	28	13460118
Monoraphidiumneglectum	Algae	965267	86767	274436	311575	142159	611977	112907	136657	166903	552895	103958	109454	372767	326326	403356	368910	236282	363684	78033	3	96861	0	0	0	0	5821177
Morusnotabilis	Eudicot	665508	178868	515884	636709	413582	643007	231863	504511	589194	943044	226808	429789	480458	345964	547697	883464	472761	641640	126520	0	263318	0	0	0	0	9740589
Musaacuminata	Eudicot	1676315	426457	1197684	1425155	858140	1493513	563564	1073611	1218214	2146180	534649	872279	1164290	827325	1302806	2055699	1055992	1427749	276900	284	577581	0	0	0	0	22174387
Nelumbonucifera	Eudicot	1224795	355840	983956	1242344	756164	1223117	448700	990165	1115637	1813573	451625	807873	910489	715387	1011737	1703998	899946	1192846	234089	2109	504674	64	29	0	14	18589171
Nicotianaattenuata	Eudicot	1257993	355451	1014124	1270166	788469	1188774	453121	1040029	1233055	1816750	467263	876014	917498	732857	1006004	1681958	933554	1222722	244042	329	551122	0	0	0	0	19051295
Nicotianasylvestris	Eudicot	1335419	387061	1089419	1366187	853114	1268381	486672	1124847	1319142	1978874	502307	946773	973116	784670	1078027	1825857	997814	1313474	258386	611	589460	0	0	0	0	20479611
Nicotianatabacum	Eudicot	2300212	658697	1864782	2344217	1465732	2186827	828040	1926353	2262738	3388423	858554	1618454	1673092	1332297	1834819	3125918	1715173	2256627	439400	1376	1010736	0	0	0	0	35092467
Nicotianatomentosiformis	Eudicot	1429968	411909	1165964	1468048	908390	1362894	516227	1194110	1406974	2108223	530980	1006091	1039798	836049	1140954	1969169	1057123	1402910	269957	474	624354	0	0	0	0	21850566
Oleaeuropaea	Eudicot	1551212	458481	1298996	1615279	1033454	1538264	585228	1356849	1535838	2343525	604283	1159718	1166865	918078	1295439	2201385	1183363	1540446	304235	584	700935	0	0	0	0	24392457
Oryzabrachyantha	Monocot	1033035	227530	671031	754747	456342	859849	299487	565146	640323	1152616	299530	458874	632214	435126	714622	1026580	580798	817937	152772	2571	327543	0	0	0	0	12108673
Oryzasativa	Monocot	1317108	263725	765453	836947	499888	1050463	343485	605140	670937	1314401	341392	485160	761564	469388	888403	1131376	662763	950414	185131	0	352771	0	0	0	0	13895909
Ostreococcuslucimarinus	Algae	365193	51418	195837	216005	109041	219977	60165	119968	150951	258416	73677	91871	129735	81206	229057	206490	174958	225621	37508	0	72292	0	0	0	0	3069386
Ostreococcustauri	Algae	409249	57506	225940	256166	123027	259483	68937	138850	167594	291820	87016	104609	150978	92108	284132	255122	205905	264709	43437	197	79493	0	0	0	0	3566278
Panicumhallii	Monocot	1831694	392237	1067155	1208742	724406	1448490	496645	878375	1002067	1898352	475636	707113	1134805	709775	1290226	1668562	942799	1317719	260818	271	511555	0	0	0	0	19967442
Phalaenopsisequestris	Monocot	928419	252458	690160	868623	573548	847056	322276	727896	777029	1317025	318570	569574	638855	464483	742098	1225039	598298	819966	165727	1487	359148	0	0	0	0	13207735
Phaseolusvulgaris	Eudicot	879629	262296	716153	888958	590724	874137	347320	729968	848723	1344267	327507	636990	660446	505705	702838	1244848	680200	903205	174972	0	382527	0	0	0	0	13701413
Phoenixdactylifera	Eudicot	1338444	330948	938823	1163514	689869	1214869	436460	874139	995773	1713279	432047	698384	930141	658954	1036446	1614470	810490	1118525	224436	1139	467130	0	0	0	0	17688280
Physcomitrellapatens	Bryophyte	960488	232702	687426	908498	483551	880718	316274	645162	761982	1238172	317038	504846	624024	532704	813533	1051824	689401	882268	180630	2	335766	0	0	0	0	13047009
Piceaglauca	Gymnosperm	26285	11878	17747	20636	22635	30984	14893	29950	21435	67321	19281	17856	33085	17974	34429	45970	26443	26993	8435	13	18565	0	0	0	0	512808
Populusdeltoides	Eudicot	1446677	422586	1155687	1416046	932562	1436136	529745	1173092	1351742	2164023	543314	1001773	1076877	831477	1154110	2016875	1069908	1407186	281116	0	607618	0	0	0	0	22018550
Populuseuphratica	Eudicot	1632874	459917	1317829	1623576	1006937	1613968	589971	1278556	1518075	2373038	593947	1112305	1201873	941377	1297772	2263924	1177375	1570259	303059	1134	665224	0	0	0	0	24542990
Populustrichocarpa	Eudicot	1140342	329021	907258	1108102	738660	1134287	410087	928122	1059789	1698247	423052	782594	845894	642586	898347	1552526	844450	1109046	221963	0	480803	0	0	0	0	17255176
Porphyraumbilicalis	Algae	1048147	90850	276266	210203	119861	701013	124155	105772	124196	421573	86487	91595	548805	121770	584632	388636	321449	436760	77347	60	79367	0	0	0	0	5958944
Prunusavium	Eudicot	1085885	310082	868813	1065493	683496	1066117	401112	855853	1001274	1620373	388145	738224	800374	621193	850084	1469421	796397	1063686	210938	891	455758	0	0	0	0	16353609
Prunusmume	Eudicot	921553	257241	730271	893861	574571	901944	336078	717759	842528	1353759	326228	616871	677117	522390	716894	1235584	671023	897461	177134	2520	384430	0	0	0	0	13757217
Prunuspersica	Eudicot	1062956	304738	850333	1044167	665147	1038973	392022	833678	983950	1577780	380271	719062	779596	611426	837773	1441405	777679	1037346	205210	254	442724	1	0	0	0	15986491
Punicagranatum	Eudicot	1053943	300010	721941	902634	618970	1064539	361605	687947	759067	1446997	338565	527397	875586	491303	979176	1315131	733389	932548	195322	843	378553	0	0	0	0	14685466
Pyrusbretschneideri	Eudicot	1497821	404799	1186363	1450627	898977	1474973	530537	1115603	1353723	2140319	520745	984010	1112930	847384	1176273	2013196	1080081	1452379	275392	2890	604311	0	0	0	0	22123333
Raphanussativus	Eudicot	1650129	458766	1374762	1734226	1044195	1642851	586829	1258948	1600192	2390623	620192	1079685	1248915	904759	1414969	2316365	1307827	1711409	323418	750	702135	0	0	0	0	25371945
Ricinuscommunis	Eudicot	874085	241247	687938	839373	541126	830805	310718	709426	794244	1263020	311423	590789	615958	492137	678233	1178708	621997	821224	161781	2220	364090	0	0	0	0	12930542
Salixpurpurea	Eudicot	1738066	488268	1390261	1703731	1088039	1722833	629158	1368566	1592457	2522740	638812	1175249	1285363	994869	1381681	2416289	1258437	1660090	325129	4	713091	0	0	0	0	26093133
Selaginellamoellendorffii	Bryophyte	1150189	261027	721405	878530	560357	936559	328149	644545	734358	1383684	323072	470404	658840	521836	820511	1107880	653062	954912	198294	1	366275	0	0	0	0	13673890
Sesamumindicum	Eudicot	1153957	307174	891515	1091723	676060	1085423	399269	871010	1000997	1604237	403448	725605	825203	624639	913267	1499065	794139	1078663	210166	2225	466205	0	0	0	0	16623990
Setariaitalica	Monocot	1539206	321924	921807	1035714	623071	1216052	416960	753228	856599	1633758	406497	608277	929686	598451	1032921	1402398	799935	1131170	217095	966	441068	0	0	0	0	16886783
Solanumlycopersicum	Eudicot	1083082	317909	913210	1117452	702723	1066950	404830	935204	1076714	1620112	416244	799279	806774	642852	867460	1531575	828971	1097631	208256	252	488593	0	0	0	0	16926073
Solanumpennellii	Eudicot	1032615	299118	865808	1063679	663328	1015244	383819	883918	1028289	1520428	395731	756264	779458	607370	828581	1449055	788952	1042402	196824	426	465719	0	0	0	0	16067028
Solanumtuberosum	Eudicot	1089632	323842	926853	1142625	720732	1087744	413428	959944	1102171	1669581	424744	813981	828539	649545	875432	1546988	845716	1114514	215616	266	498919	0	0	0	0	17250812
Sorghumbicolor	Monocot	1652503	350906	1006280	1107983	663129	1298092	462727	803552	929252	1737603	440071	656266	1017430	663427	1124759	1535487	889226	1224193	233154	205	474759	0	0	0	0	18271004
Sphagnumfallax	Bryophyte	1197626	282731	768937	993001	551583	1050168	410207	677306	810418	1483380	382859	583927	768437	707704	807843	1285277	786966	1036323	203616	0	365143	0	0	0	0	15153452
Spinaciaoleracea	Eudicot	945688	287111	818689	962577	620307	956876	363545	796525	955362	1399778	366979	697946	722809	562551	777369	1302064	739542	978825	196971	631	431642	0	0	0	0	14883787
Spirodelapolyrhiza	Monocot	619432	132631	376822	472493	285963	551823	164961	330132	358192	721741	166687	239982	386466	241298	471990	618772	320289	486181	96415	5829	180903	0	0	0	0	7229002
Tarenayahassleriana	Eudicot	1272393	342271	1026064	1292544	766656	1262165	441346	923377	1130113	1748591	463524	787289	951927	672840	1110531	1731482	901912	1228856	229000	1701	498610	0	0	0	0	18783192
Theobromacacao	Eudicot	997945	289390	780785	980070	628729	961842	351403	792989	918709	1486439	358164	668292	721823	567650	781422	1345656	705647	957629	190105	337	412651	0	0	0	0	14897677
Trifoliumpratense	Eudicot	1003189	299070	889416	1052002	684744	1020971	396608	909034	1043082	1534472	397043	800672	761594	593196	801392	1405693	814624	1076742	219179	4904	455568	76	39	0	25	16163335
Trifoliumsubterraneum	Eudicot	943144	286898	844286	1016220	658111	959254	379679	866283	1015552	1454483	380442	771325	727351	571326	787187	1318125	775338	1022576	221984	301	435458	0	0	0	0	15435323
Triticumaestivum	Monocot	8152	1986	5424	6097	3831	7105	2537	4759	5065	10250	2532	3784	5148	3442	5944	8190	4921	6882	1376	12	2563	0	0	0	0	100000
Triticumurartu	Monocot	751373	175771	493852	558637	334542	647022	223440	411584	475635	855123	230780	320712	466158	323710	535376	723359	440454	614901	119915	38	236822	0	0	0	0	8939204
Vignaangularis	Eudicot	1143938	336265	938174	1162293	749135	1124545	445424	937518	1097498	1721740	423369	818226	849265	665670	929746	1605818	871131	1167693	223654	578	496083	0	0	0	0	17707763
Vignaradiata	Eudicot	1284621	382145	1070323	1326438	847382	1269231	506406	1070564	1248100	1959738	481677	933073	956514	757072	1055885	1824730	983393	1319756	252072	6664	560663	0	0	0	0	20096447
Vingaunguiculata	Eudicot	1192768	354644	976074	1223414	803598	1185601	469248	1005096	1156173	1832277	445930	876688	895697	697434	958967	1703198	926510	1229414	235515	0	518700	0	0	0	0	18686946
Vitisvinifera	Eudicot	1325718	406039	1079314	1363315	851648	1350131	509653	1102755	1235790	2102853	508177	895226	1009744	767903	1085034	1852772	967952	1302772	273170	339	551807	0	0	0	0	20542112
Volvoxcarteri	Algae	1090340	135359	386672	427524	204564	782860	185360	228297	248809	756726	170226	204937	574440	365927	547682	626889	435326	557236	101020	80	172615	0	0	11	0	8202900
Zosteramarina	Monocot	469525	149668	445807	495891	350813	501811	195660	487606	506791	748312	208518	387828	364569	276036	419502	734450	414002	517295	97263	773	227438	0	0	0	0	7999558

## Sheet: Sheet23
Species	X amino acids
Aegilopstauschii	149377
Amaranthushypochondriacus	55412
Amborellatrichopoda	25853
Anacardiumoccidentale	7508
Ananascomosus	6977
Aquilegiacoerulea	6664
Arabidopsishalleri	6390
Arabidopsislyrata	5829
Arabidopsisthaliana	4974
Arabisalpina	4904
Arachisduranensis	4783
Arachisipaensis	4116
Asparagusofficinalis	3923
Auxenochlorellaprotothecoides	3860
Bathycoccusprasinos	3398
Betavulgaris	3154
Botrycoccusbraunii	2912
Brachipodiumstacei	2890
Brachipodiumsylvaticum	2605
Brachypodiumdistachyon	2571
Brachypodiumhybridum	2556
Brassicanapus	2520
Brassicaoleracea	2314
Brassicarapa	2292
Cajanuscajan	2225
Camelinasativa	2220
Capsellagrandiflora	2109
Capsellarubella	2109
Capsicumannuum	1895
Capsicumbaccatum	1701
Capsicumchinense	1644
Caricapapaya	1487
Cephalotusfollicularis	1467
Chenopodiumquinoa	1416
Chlamydomonaseustigma	1401
Chlamydomonasreinhardtii	1399
Chlorellavariabilis	1397
Chromochloriszofingiensis	1376
Cicerarietinum	1289
Citrusclementina	1151
Citrussinensis	1147
Citrusunshiu	1139
Coccomyxasubellipsoidea	1134
Corchoruscapsularis	1062
Corchorusolitorius	1029
Cucumismelo	1001
Cucumissativus	972
Cucurbitamaxima	966
Cucurbitamoschata	891
Daucuscarota	890
Dendrobiumofficinale	847
Dichantheliumoligosanthes	843
Dorcocerashygrometricum	773
Dunaliellasalina	750
Duriozibethinus	747
Elaeisguineensis	735
Erythrantheguttata	672
Eucalyptusgrandis	631
Eutremasalsugineum	611
Fragariavesca	584
Genliseaaurea	578
Glycinemax	577
Glycinesoja	572
Goniumpectorale	570
Gossypiumarboreum	570
Gossypiumhirsutum	533
Gossypiumraimondii	514
Handroanthusimpetiginosus	514
Helianthusannuus	493
Helicosporidiumsp	474
Herraniaumbratica	426
Heveabrasiliensis	406
Hordeumvulgare	389
Ipomoeanil	385
Jatrophacurcas	366
Juglansregia	360
Kalanchoefedtschenkoi	350
Kalanchoelaxiflora	344
Klebsormidiumnitens	343
Lactucasativa	339
Linumusitatissimum	337
Lupinusangustifolius	329
Macleayacordata	301
Malusdomestica	284
Manihotacuminata	272
Manihotesculenta	271
Marchantiapolymorpha	266
Medicagotruncatula	262
Micromonascommoda	254
Micromonaspusilla	252
Miscanthussinensis	236
Momordicacharantia	205
Monoraphidiumneglectum	200
Morusnotabilis	197
Musaacuminata	188
Nelumbonucifera	167
Nicotianaattenuata	149
Nicotianasylvestris	127
Nicotianatabacum	118
Nicotianatomentosiformis	109
Oleaeuropaea	102
Oryzabrachyantha	100
Oryzasativa	93
Ostreococcuslucimarinus	85
Ostreococcustauri	80
Panicumhallii	74
Phalaenopsisequestris	72
Phaseolusvulgaris	64
Phoenixdactylifera	60
Physcomitrellapatens	39
Piceaglauca	38
Populusdeltoides	29
Populuseuphratica	21
Populustrichocarpa	21
Porphyraumbilicalis	13
Prunusavium	12
Prunusmume	11
Prunuspersica	9
Punicagranatum	8
Pyrusbretschneideri	8
Raphanussativus	5
Ricinuscommunis	4
Salixpurpurea	4
Selaginellamoellendorffii	4
Sesamumindicum	3
Setariaitalica	2
Solanumlycopersicum	1
Solanumpennellii	0
Solanumtuberosum	0
Sorghumbicolor	0
Sphagnumfallax	0
Spinaciaoleracea	0
Spirodelapolyrhiza	0
Tarenayahassleriana	0
Theobromacacao	0
Trifoliumpratense	0
Trifoliumsubterraneum	0
Triticumaestivum	0
Triticumurartu	0
Vignaangularis	0
Vignaradiata	0
Vingaunguiculata	0
Vitisvinifera	0
Volvoxcarteri	0
Zosteramarina	0

## Sheet: Sheet2
Species Name	A	Sum	Percentage	Average
Porphyra umbilicalis	1048147	5958944	17.5895	7.68702
Monoraphidium neglectum	965267	5821177	16.582
Gonium pectorale	1257115	8134256	15.4546
Chlorella variabilis	674149	4447573	15.1577
Chlamydomonas reinhardtii	958060	6573118	14.5754
Micromonas pusilla	652768	4596644	14.201
Auxenochlorella protothecoides	378559	2765178	13.6902
Volvox carteri	1090340	8202900	13.2921
Helicosporidium sp.	210120	1647511	12.7538
Micromonas commoda	617606	4896478	12.6133
Coccomyxa subellipsoidea	513753	4178490	12.2952
Ostreococcus lucimarinus	365193	3069386	11.8979
Chromochloris zofingiensis	855213	7385331	11.5799
Dunaliella salina	911021	7900134	11.5317
Ostreococcus tauri	409249	3566278	11.4755
Klebsormidium nitens	932014	8771634	10.6253
Botrycoccus braunii	823191	8346984	9.86214
Dichanthelium oligosanthes	944358	9716632	9.71898
Chlamydomonas eustigma	778476	8164740	9.53461
Oryzasativa	1317108	13895909	9.47839
Panicumhallii	1831694	19967442	9.1734
Setariaitalica	1539206	16886783	9.11486
Aegilopstauschii	2146225	23616984	9.08763
Sorghumbicolor	1652503	18271004	9.0444
Brachipodiumstacei	1380431	15338890	8.99955
Brachypodiumhybridum	2821341	31370722	8.99355
Miscanthussinensis	2965367	33120940	8.95315
Brachypodiumdistachyon	1426090	16067593	8.87557
Brachipodiumsylvaticum	1835235	21057698	8.71527
Spirodelapolyrhiza	619432	7229002	8.56871
Oryzabrachyantha	1033035	12108673	8.53136
Selaginellamoellendorffii	1150189	13673890	8.41157
Triticumurartu	751373	8939204	8.40537
Marchantiapolymorpha	645943	7780719	8.30184
Bathycoccusprasinos	338615	4116331	8.22614
Triticumaestivum	8152	100000	8.152
Sphagnumfallax	1197626	15153452	7.90332
Ananascomosus	1303124	16788079	7.7622
Manihotacuminata	960283	12611218	7.61451
Phoenixdactylifera	1338444	17688280	7.56684
Musaacuminata	1676315	22174387	7.55969
Elaeisguineensis	1469626	19826483	7.41244
Genliseaaurea	420977	5689403	7.39932
Dorcocerashygrometricum	1118579	15144335	7.38612
Physcomitrellapatens	960488	13047009	7.36175
Kalanchoelaxiflora	2198585	30185251	7.28364
Kalanchoefedtschenkoi	1335868	18471161	7.23218
Punicagranatum	1053943	14685466	7.17678
Linumusitatissimum	1228644	17356610	7.07882
Phalaenopsisequestris	928419	13207735	7.02936
Dendrobiumofficinale	1094928	15746669	6.95339
Sesamumindicum	1153957	16623990	6.94152
Morusnotabilis	665508	9740589	6.83232
Corchorusolitorius	760004	11123914	6.83216
Corchoruscapsularis	689444	10095890	6.82896
Amborellatrichopoda	583812	8575860	6.80762
Herraniaumbratica	914815	13452406	6.80038
Ipomoeanil	1642725	24169883	6.79658
Eucalyptusgrandis	1669685	24632582	6.77836
Momordicacharantia	911998	13460118	6.77556
Tarenayahassleriana	1272393	18783192	6.7741
Pyrusbretschneideri	1497821	22123333	6.77032
Citrusclementina	946875	13988958	6.76873
Ricinuscommunis	874085	12930542	6.75985
Cucurbitamoschata	1409502	20937286	6.73202
Cucurbitamaxima	1370138	20370362	6.72613
Prunusmume	921553	13757217	6.69869
Theobromacacao	997945	14897677	6.69866
Caricapapaya	721663	10796699	6.68411
Erythrantheguttata	955060	14310021	6.67406
Asparagusofficinalis	1034281	15506956	6.66979
Handroanthusimpetiginosus	750644	11263173	6.66459
Salixpurpurea	1738066	26093133	6.66101
Malusdomestica	1677707	25198274	6.65802
Populuseuphratica	1632874	24542990	6.65312
Prunuspersica	1062956	15986491	6.64909
Prunusavium	1085885	16353609	6.64003
Manihotesculenta	1407939	21208706	6.6385
Duriozibethinus	2109288	31778473	6.63747
Juglansregia	1636487	24709765	6.62284
Fragariavesca	960810	14510150	6.62164
Citrussinensis	1115567	16859598	6.61681
Citrusunshiu	1049427	15865051	6.61471
Populustrichocarpa	1140342	17255176	6.6087
Nicotianaattenuata	1257993	19051295	6.60319
Cajanuscajan	1173937	17790752	6.59858
Nelumbonucifera	1224795	18589171	6.58876
Jatrophacurcas	1037664	15779437	6.57605
Anacardiumoccidentale	2239177	34067192	6.57283
Arabisalpina	598991	9113199	6.57279
Populusdeltoides	1446677	22018550	6.57026
Gossypiumarboreum	1422905	21686885	6.56113
Gossypiumhirsutum	2625773	40050183	6.55621
Brassicanapus	3355423	51188802	6.55499
Nicotianatabacum	2300212	35092467	6.55472
Heveabrasiliensis	1813121	27683334	6.5495
Hordeumvulgare	1813121	27683334	6.5495
Glycinemax	2152446	32885575	6.54526
Nicotianatomentosiformis	1429968	21850566	6.54431
Gossypiumraimondii	1770009	27060659	6.54089
Brassicaoleracea	1534340	23492605	6.53116
Nicotianasylvestris	1335419	20479611	6.52072
Glycinesoja	1200130	18427670	6.51265
Brassicarapa	1429706	21973495	6.5065
Raphanussativus	1650129	25371945	6.50375
Eutremasalsugineum	779822	11997222	6.50002
Arachisduranensis	1481767	22811501	6.4957
Betavulgaris	976562	15078401	6.47656
Cucumismelo	892845	13817056	6.4619
Cucumissativus	892845	13817056	6.4619
Daucuscarota	1374106	21268003	6.46091
Vignaangularis	1143938	17707763	6.46009
Vitisvinifera	1325718	20542112	6.45366
Arachisipaensis	1563736	24241434	6.45067
Chenopodiumquinoa	1809440	28127205	6.43306
Solanumpennellii	1032615	16067028	6.42692
Phaseolusvulgaris	879629	13701413	6.41999
Solanumlycopersicum	1083082	16926073	6.3989
Vignaradiata	1284621	20096447	6.39228
Capsellagrandiflora	704908	11038161	6.3861
Macleayacordata	585648	9170959	6.3859
Camelinasativa	2929345	45888782	6.38358
Vingaunguiculata	1192768	18686946	6.38289
Capsicumannuum	1229578	19308698	6.368
Oleaeuropaea	1551212	24392457	6.35939
Capsicumbaccatum	853012	13417324	6.35754
Spinaciaoleracea	945688	14883787	6.35381
Lupinusangustifolius	1620482	25582579	6.33432
Capsellarubella	974768	15394186	6.33205
Solanumtuberosum	1089632	17250812	6.31641
Amaranthushypochondriacus	534709	8469336	6.31347
Arabidopsislyrata	1066473	16929329	6.29956
Capsicumchinense	816637	12973864	6.29448
Arabidopsisthaliana	1311347	20856276	6.28754
Aquilegiacoerulea	1122149	17879411	6.27621
Trifoliumpratense	1003189	16163335	6.20657
Arabidopsishalleri	646325	10436040	6.1932
Cephalotusfollicularis	712194	11631557	6.12295
Trifoliumsubterraneum	943144	15435323	6.1103
Helianthusannuus	1891267	30987694	6.10328
Cicerarietinum	940719	15417676	6.10156
Zosteramarina	469525	7999558	5.86939
Lactucasativa	1147358	19723886	5.8171
Medicagotruncatula	1155861	19895416	5.80969
Piceaglauca	26285	512808	5.1257

## Sheet: Sheet3
Specie Name	C	Sum	Percentage	Average
Piceaglauca	11878	512808	2.31627	1.85147
Botrycoccusbraunii	170904	8346984	2.04749
Punicagranatum	300010	14685466	2.0429
Eucalyptusgrandis	500154	24632582	2.03046
Miscanthussinensis	666526	33120940	2.0124
Brachipodiumsylvaticum	419231	21057698	1.99087
Brachypodiumhybridum	624166	31370722	1.98964
Manihotacuminata	250669	12611218	1.98767
Triticumaestivum	1986	100000	1.986
Arachisipaensis	479888	24241434	1.97962
Vitisvinifera	406039	20542112	1.97662
Aegilopstauschii	464463	23616984	1.96665
Triticumurartu	175771	8939204	1.96629
Panicumhallii	392237	19967442	1.96438
Brachipodiumstacei	300331	15338890	1.95797
Medicagotruncatula	388180	19895416	1.9511
Arachisduranensis	444465	22811501	1.94843
Theobromacacao	289390	14897677	1.94252
Citrussinensis	327277	16859598	1.94119
Betavulgaris	292565	15078401	1.94029
Citrusunshiu	307224	15865051	1.93648
Dichantheliumoligosanthes	187699	9716632	1.93173
Spinaciaoleracea	287111	14883787	1.92902
Fragariavesca	279544	14510150	1.92654
Musaacuminata	426457	22174387	1.9232
Heveabrasiliensis	531812	27683334	1.92105
Hordeumvulgare	531812	27683334	1.92105
Sorghumbicolor	350906	18271004	1.92056
Populusdeltoides	422586	22018550	1.91923
Herraniaumbratica	257865	13452406	1.91687
Ipomoeanil	463112	24169883	1.91607
Phaseolusvulgaris	262296	13701413	1.91437
Capsicumannuum	369617	19308698	1.91425
Nelumbonucifera	355840	18589171	1.91423
Daucuscarota	406680	21268003	1.91217
Phalaenopsisequestris	252458	13207735	1.91144
Chenopodiumquinoa	537321	28127205	1.91032
Amborellatrichopoda	163763	8575860	1.90958
Brachypodiumdistachyon	306817	16067593	1.90954
Selaginellamoellendorffii	261027	13673890	1.90894
Populustrichocarpa	329021	17255176	1.9068
Capsicumbaccatum	255819	13417324	1.90663
Setariaitalica	321924	16886783	1.90637
Prunuspersica	304738	15986491	1.90622
Cephalotusfollicularis	221631	11631557	1.90543
Citrusclementina	266353	13988958	1.90402
Dendrobiumofficinale	299484	15746669	1.90189
Vignaradiata	382145	20096447	1.90156
Vignaangularis	336265	17707763	1.89897
Juglansregia	469197	24709765	1.89883
Gossypiumhirsutum	760208	40050183	1.89814
Oryzasativa	263725	13895909	1.89786
Vingaunguiculata	354644	18686946	1.89782
Caricapapaya	204829	10796699	1.89714
Anacardiumoccidentale	645999	34067192	1.89625
Prunusavium	310082	16353609	1.89611
Duriozibethinus	602332	31778473	1.89541
Manihotesculenta	401905	21208706	1.895
Glycinesoja	349184	18427670	1.89489
Gossypiumraimondii	512345	27060659	1.89332
Nicotianasylvestris	387061	20479611	1.88998
Amaranthushypochondriacus	160046	8469336	1.88971
Elaeisguineensis	374368	19826483	1.88822
Gossypiumarboreum	409048	21686885	1.88615
Capsicumchinense	244603	12973864	1.88535
Nicotianatomentosiformis	411909	21850566	1.88512
Cajanuscajan	334552	17790752	1.88048
Oleaeuropaea	458481	24392457	1.8796
Oryzabrachyantha	227530	12108673	1.87907
Handroanthusimpetiginosus	211557	11263173	1.87831
Solanumlycopersicum	317909	16926073	1.87822
Solanumtuberosum	323842	17250812	1.87726
Nicotianatabacum	658697	35092467	1.87703
Cicerarietinum	289063	15417676	1.87488
Glycinemax	616482	32885575	1.87463
Momordicacharantia	252288	13460118	1.87434
Populuseuphratica	459917	24542990	1.87392
Asparagusofficinalis	290555	15506956	1.87371
Salixpurpurea	488268	26093133	1.87125
Phoenixdactylifera	330948	17688280	1.871
Zosteramarina	149668	7999558	1.87095
Prunusmume	257241	13757217	1.86986
Ananascomosus	313694	16788079	1.86855
Arabidopsishalleri	194848	10436040	1.86707
Sphagnumfallax	282731	15153452	1.86579
Nicotianaattenuata	355451	19051295	1.86576
Ricinuscommunis	241247	12930542	1.86571
Dunaliellasalina	147352	7900134	1.86518
Solanumpennellii	299118	16067028	1.86169
Corchorusolitorius	207092	11123914	1.86168
Malusdomestica	468480	25198274	1.85917
Trifoliumsubterraneum	286898	15435323	1.85871
Jatrophacurcas	292719	15779437	1.85507
Capsellarubella	285476	15394186	1.85444
Kalanchoefedtschenkoi	342114	18471161	1.85215
Capsellagrandiflora	204408	11038161	1.85183
Trifoliumpratense	299070	16163335	1.8503
Cucumismelo	255525	13817056	1.84934
Cucumissativus	255525	13817056	1.84934
Sesamumindicum	307174	16623990	1.84778
Aquilegiacoerulea	330239	17879411	1.84704
Helianthusannuus	571977	30987694	1.84582
Arabidopsislyrata	311460	16929329	1.83977
Eutremasalsugineum	220716	11997222	1.83973
Lactucasativa	362564	19723886	1.8382
Erythrantheguttata	263043	14310021	1.83817
Morusnotabilis	178868	9740589	1.83632
Spirodelapolyrhiza	132631	7229002	1.83471
Kalanchoelaxiflora	553338	30185251	1.83314
Arabidopsisthaliana	381908	20856276	1.83114
Pyrusbretschneideri	404799	22123333	1.82974
Tarenayahassleriana	342271	18783192	1.82222
Cucurbitamaxima	369804	20370362	1.8154
Cucurbitamoschata	380068	20937286	1.81527
Camelinasativa	832368	45888782	1.81388
Genliseaaurea	103115	5689403	1.8124
Macleayacordata	166113	9170959	1.81129
Raphanussativus	458766	25371945	1.80816
Corchoruscapsularis	182357	10095890	1.80625
Brassicaoleracea	422747	23492605	1.79949
Brassicarapa	394548	21973495	1.79556
Dorcocerashygrometricum	271599	15144335	1.7934
Brassicanapus	917277	51188802	1.79195
Physcomitrellapatens	232702	13047009	1.78357
Linumusitatissimum	307633	17356610	1.77243
Lupinusangustifolius	446390	25582579	1.7449
Chlorellavariabilis	77363	4447573	1.73944
Chromochloriszofingiensis	128205	7385331	1.73594
Arabisalpina	157744	9113199	1.73094
Ostreococcuslucimarinus	51418	3069386	1.67519
Marchantiapolymorpha	128845	7780719	1.65595
Volvoxcarteri	135359	8202900	1.65014
Chlamydomonaseustigma	133934	8164740	1.6404
Chlamydomonasreinhardtii	106773	6573118	1.62439
Ostreococcustauri	57506	3566278	1.61249
Bathycoccusprasinos	65532	4116331	1.592
Micromonascommoda	77076	4896478	1.57411
Helicosporidiumsp	25495	1647511	1.54749
Coccomyxasubellipsoidea	63942	4178490	1.53027
Porphyraumbilicalis	90850	5958944	1.5246
Auxenochlorellaprotothecoides	41822	2765178	1.51245
Monoraphidiumneglectum	86767	5821177	1.49054
Goniumpectorale	118824	8134256	1.46079
Klebsormidiumnitens	127283	8771634	1.45108
Micromonaspusilla	65813	4596644	1.43176

## Sheet: Sheet4
Species Name	D	Sum	Percentage	Average
Micromonas pusilla	307070	4596644	6.68031	5.32857
Micromonas commoda	316385	4896478	6.46148
Ostreococcus lucimarinus	195837	3069386	6.38033
Ostreococcus tauri	225940	3566278	6.33546
Bathycoccus prasinos	249315	4116331	6.05673
Helianthusannuus	1762000	30987694	5.68613
Zostera marina	445807	7999558	5.5729
Arabisalpina	505143	9113199	5.54298
Oryzabrachyantha	671031	12108673	5.54174
Chenopodiumquinoa	1558735	28127205	5.54173
Triticumurartu	493852	8939204	5.52456
Oryzasativa	765453	13895909	5.50848
Sorghumbicolor	1006280	18271004	5.50752
Trifoliumpratense	889416	16163335	5.50268
Brachypodiumdistachyon	884003	16067593	5.50178
Spinaciaoleracea	818689	14883787	5.50054
Lactucasativa	1083604	19723886	5.49387
Kalanchoelaxiflora	1655835	30185251	5.48558
Genliseaaurea	311973	5689403	5.4834
Aegilopstauschii	1294324	23616984	5.48048
Kalanchoefedtschenkoi	1012277	18471161	5.48031
Trifoliumsubterraneum	844286	15435323	5.46983
Betavulgaris	824699	15078401	5.46941
Tarenayahassleriana	1026064	18783192	5.46267
Daucuscarota	1161389	21268003	5.46073
Camelinasativa	2504958	45888782	5.45876
Setariaitalica	921807	16886783	5.45875
Erythrantheguttata	780513	14310021	5.45431
Capsellarubella	839393	15394186	5.45266
Dorcocerashygrometricum	825766	15144335	5.45264
Lupinusangustifolius	1394509	25582579	5.45101
Arabidopsislyrata	922782	16929329	5.45079
Asparagusofficinalis	844262	15506956	5.44441
Capsicumchinense	705301	12973864	5.43632
Capsellagrandiflora	599835	11038161	5.43419
Arabidopsisthaliana	1132606	20856276	5.43053
Arabidopsishalleri	566647	10436040	5.42971
Triticumaestivum	5424	100000	5.424
Raphanussativus	1374762	25371945	5.41843
Linumusitatissimum	939727	17356610	5.41423
Brassicanapus	2769293	51188802	5.40996
Brachipodiumsylvaticum	1138641	21057698	5.40724
Brachipodiumstacei	829234	15338890	5.40609
Musaacuminata	1197684	22174387	5.4012
Cucurbitamoschata	1130079	20937286	5.39745
Solanumlycopersicum	913210	16926073	5.39529
Capsicumbaccatum	723901	13417324	5.39527
Brassicarapa	1185395	21973495	5.39466
Amaranthushypochondriacus	456703	8469336	5.39243
Brassicaoleracea	1266805	23492605	5.39236
Solanumpennellii	865808	16067028	5.38873
Fragariavesca	781875	14510150	5.38847
Eutremasalsugineum	646315	11997222	5.38721
Dichantheliumoligosanthes	523443	9716632	5.38708
Cucurbitamaxima	1096773	20370362	5.38416
Miscanthussinensis	1781192	33120940	5.37784
Arachisduranensis	1226387	22811501	5.37618
Solanumtuberosum	926853	17250812	5.37281
Brachypodiumhybridum	1685025	31370722	5.37133
Populuseuphratica	1317829	24542990	5.36947
Cicerarietinum	827684	15417676	5.36841
Eucalyptusgrandis	1322003	24632582	5.36689
Chromochloriszofingiensis	396156	7385331	5.36409
Sesamumindicum	891515	16623990	5.36282
Pyrusbretschneideri	1186363	22123333	5.3625
Corchoruscapsularis	540759	10095890	5.35623
Cucumismelo	739253	13817056	5.35029
Cucumissativus	739253	13817056	5.35029
Momordicacharantia	720147	13460118	5.35023
Glycinemax	1758163	32885575	5.3463
Ipomoeanil	1291953	24169883	5.3453
Capsicumannuum	1032035	19308698	5.34492
Panicumhallii	1067155	19967442	5.34448
Marchantiapolymorpha	415825	7780719	5.3443
Arachisipaensis	1294316	24241434	5.33927
Aquilegiacoerulea	954331	17879411	5.3376
Nicotianatomentosiformis	1165964	21850566	5.33608
Salixpurpurea	1390261	26093133	5.32807
Vignaradiata	1070323	20096447	5.32593
Oleaeuropaea	1298996	24392457	5.3254
Nicotianaattenuata	1014124	19051295	5.32312
Ricinuscommunis	687938	12930542	5.32026
Citrussinensis	896967	16859598	5.32022
Nicotianasylvestris	1089419	20479611	5.31953
Prunuspersica	850333	15986491	5.31907
Manihotesculenta	1127798	21208706	5.31762
Gossypiumhirsutum	2129151	40050183	5.31621
Nicotianatabacum	1864782	35092467	5.31391
Jatrophacurcas	838394	15779437	5.31321
Gossypiumraimondii	1437749	27060659	5.31306
Prunusavium	868813	16353609	5.31267
Elaeisguineensis	1053061	19826483	5.31139
Prunusmume	730271	13757217	5.30828
Phoenixdactylifera	938823	17688280	5.3076
Gossypiumarboreum	1151035	21686885	5.30752
Juglansregia	1311395	24709765	5.30719
Ananascomosus	889606	16788079	5.29903
Vignaangularis	938174	17707763	5.29809
Medicagotruncatula	1053894	19895416	5.29717
Cajanuscajan	942318	17790752	5.29667
Morusnotabilis	515884	9740589	5.29623
Duriozibethinus	1682962	31778473	5.29592
Nelumbonucifera	983956	18589171	5.29317
Corchorusolitorius	588642	11123914	5.29168
Malusdomestica	1332769	25198274	5.28913
Macleayacordata	484867	9170959	5.28698
Cephalotusfollicularis	614374	11631557	5.28196
Citrusclementina	738672	13988958	5.28039
Heveabrasiliensis	1461437	27683334	5.27912
Hordeumvulgare	1461437	27683334	5.27912
Selaginellamoellendorffii	721405	13673890	5.27578
Physcomitrellapatens	687426	13047009	5.26884
Populustrichocarpa	907258	17255176	5.25789
Anacardiumoccidentale	1790769	34067192	5.25658
Vitisvinifera	1079314	20542112	5.25415
Glycinesoja	967768	18427670	5.25171
Dendrobiumofficinale	826655	15746669	5.24971
Populusdeltoides	1155687	22018550	5.2487
Herraniaumbratica	705480	13452406	5.24427
Theobromacacao	780785	14897677	5.24098
Caricapapaya	565170	10796699	5.23466
Handroanthusimpetiginosus	589312	11263173	5.2322
Phaseolusvulgaris	716153	13701413	5.22686
Phalaenopsisequestris	690160	13207735	5.22542
Vingaunguiculata	976074	18686946	5.22329
Spirodelapolyrhiza	376822	7229002	5.21264
Manihotacuminata	656842	12611218	5.20839
Helicosporidiumsp	85723	1647511	5.20318
Citrusunshiu	824069	15865051	5.19424
Klebsormidiumnitens	448981	8771634	5.11856
Coccomyxasubellipsoidea	213479	4178490	5.109
Sphagnumfallax	768937	15153452	5.07434
Amborellatrichopoda	431212	8575860	5.02821
Auxenochlorellaprotothecoides	136888	2765178	4.95042
Chlamydomonaseustigma	404028	8164740	4.94845
Punicagranatum	721941	14685466	4.91602
Goniumpectorale	389593	8134256	4.78953
Botrycoccusbraunii	399224	8346984	4.78285
Monoraphidiumneglectum	274436	5821177	4.71444
Volvoxcarteri	386672	8202900	4.71385
Porphyraumbilicalis	276266	5958944	4.63616
Chlamydomonasreinhardtii	303198	6573118	4.6127
Chlorellavariabilis	196189	4447573	4.41115
Dunaliellasalina	338415	7900134	4.28366
Piceaglauca	17747	512808	3.46075

## Sheet: Sheet5
Species Name	E	Sum	Percentage	Average
Bathycoccusprasinos	347710	4116331	8.44709	6.43542
Klebsormidiumnitens	631958	8771634	7.20456
Ostreococcustauri	256166	3566278	7.18301
Ostreococcuslucimarinus	216005	3069386	7.0374
Physcomitrellapatens	908498	13047009	6.96327
Arabisalpina	630849	9113199	6.92237
Marchantiapolymorpha	537123	7780719	6.90326
Tarenayahassleriana	1292544	18783192	6.88139
Arabidopsislyrata	1164687	16929329	6.8797
Brassicanapus	3508804	51188802	6.85463
Brassicaoleracea	1607668	23492605	6.84329
Raphanussativus	1734226	25371945	6.83521
Brassicarapa	1501451	21973495	6.83301
Arabidopsisthaliana	1423018	20856276	6.82297
Arabidopsishalleri	711703	10436040	6.81967
Capsellarubella	1045377	15394186	6.79073
Camelinasativa	3103219	45888782	6.76248
Eutremasalsugineum	810832	11997222	6.7585
Capsellagrandiflora	744552	11038161	6.74525
Micromonascommoda	330240	4896478	6.74444
Manihotesculenta	1425528	21208706	6.72143
Nicotianatomentosiformis	1468048	21850566	6.71858
Asparagusofficinalis	1041827	15506956	6.71845
Amborellatrichopoda	573305	8575860	6.6851
Nelumbonucifera	1242344	18589171	6.68316
Nicotianatabacum	2344217	35092467	6.68011
Jatrophacurcas	1053587	15779437	6.67696
Nicotianasylvestris	1366187	20479611	6.67096
Nicotianaattenuata	1270166	19051295	6.66708
Cucurbitamoschata	1391978	20937286	6.64832
Cucurbitamaxima	1354136	20370362	6.64758
Gossypiumraimondii	1798074	27060659	6.64461
Ananascomosus	1115407	16788079	6.64404
Vitisvinifera	1363315	20542112	6.63668
Helicosporidiumsp	109182	1647511	6.62709
Corchoruscapsularis	668841	10095890	6.62488
Heveabrasiliensis	1833750	27683334	6.62402
Hordeumvulgare	1833750	27683334	6.62402
Solanumtuberosum	1142625	17250812	6.6236
Oleaeuropaea	1615279	24392457	6.62204
Solanumpennellii	1063679	16067028	6.62026
Eucalyptusgrandis	1630306	24632582	6.61849
Populuseuphratica	1623576	24542990	6.61523
Duriozibethinus	2101524	31778473	6.61304
Solanumlycopersicum	1117452	16926073	6.60196
Vignaradiata	1326438	20096447	6.60036
Momordicacharantia	887413	13460118	6.59291
Citrussinensis	1110446	16859598	6.58643
Gossypiumhirsutum	2637196	40050183	6.58473
Trifoliumsubterraneum	1016220	15435323	6.58373
Gossypiumarboreum	1427572	21686885	6.58265
Erythrantheguttata	941543	14310021	6.57961
Caricapapaya	710333	10796699	6.57917
Theobromacacao	980070	14897677	6.57868
Phoenixdactylifera	1163514	17688280	6.57788
Macleayacordata	603254	9170959	6.57787
Lupinusangustifolius	1682716	25582579	6.57759
Phalaenopsisequestris	868623	13207735	6.57662
Sesamumindicum	1091723	16623990	6.56715
Chenopodiumquinoa	1847105	28127205	6.56697
Vignaangularis	1162293	17707763	6.56375
Ipomoeanil	1585809	24169883	6.5611
Capsicumannuum	1266597	19308698	6.55972
Fragariavesca	951567	14510150	6.55794
Pyrusbretschneideri	1450627	22123333	6.557
Herraniaumbratica	882065	13452406	6.55693
Sphagnumfallax	993001	15153452	6.55297
Vingaunguiculata	1223414	18686946	6.54689
Glycinemax	2150793	32885575	6.54023
Cucumismelo	903599	13817056	6.53974
Cucumissativus	903599	13817056	6.53974
Morusnotabilis	636709	9740589	6.53666
Juglansregia	1615154	24709765	6.5365
Spirodelapolyrhiza	472493	7229002	6.53608
Prunuspersica	1044167	15986491	6.53156
Salixpurpurea	1703731	26093133	6.52942
Arachisduranensis	1488716	22811501	6.52616
Elaeisguineensis	1293770	19826483	6.52546
Lactucasativa	1286991	19723886	6.52504
Anacardiumoccidentale	2222544	34067192	6.524
Arachisipaensis	1580454	24241434	6.51964
Prunusavium	1065493	16353609	6.51534
Corchorusolitorius	724748	11123914	6.51522
Helianthusannuus	2017908	30987694	6.51197
Genliseaaurea	370350	5689403	6.50947
Trifoliumpratense	1052002	16163335	6.50857
Betavulgaris	980437	15078401	6.50226
Micromonaspusilla	298845	4596644	6.50137
Aquilegiacoerulea	1162212	17879411	6.50028
Prunusmume	893861	13757217	6.4974
Cajanuscajan	1155913	17790752	6.49727
Capsicumchinense	842377	12973864	6.49288
Ricinuscommunis	839373	12930542	6.4914
Cephalotusfollicularis	754680	11631557	6.48821
Phaseolusvulgaris	888958	13701413	6.48808
Dendrobiumofficinale	1021044	15746669	6.48419
Spinaciaoleracea	962577	14883787	6.46729
Handroanthusimpetiginosus	726795	11263173	6.45284
Malusdomestica	1625839	25198274	6.45218
Cicerarietinum	994422	15417676	6.44988
Glycinesoja	1186798	18427670	6.4403
Capsicumbaccatum	863265	13417324	6.43396
Populusdeltoides	1416046	22018550	6.43115
Musaacuminata	1425155	22174387	6.42703
Selaginellamoellendorffii	878530	13673890	6.42487
Dorcocerashygrometricum	972864	15144335	6.42395
Populustrichocarpa	1108102	17255176	6.42185
Daucuscarota	1363680	21268003	6.41189
Citrusclementina	896810	13988958	6.41084
Kalanchoefedtschenkoi	1177582	18471161	6.37525
Kalanchoelaxiflora	1922821	30185251	6.37007
Citrusunshiu	1007296	15865051	6.34915
Linumusitatissimum	1098235	17356610	6.32747
Amaranthushypochondriacus	535278	8469336	6.32019
Medicagotruncatula	1253838	19895416	6.30215
Triticumurartu	558637	8939204	6.24929
Oryzabrachyantha	754747	12108673	6.23311
Zosteramarina	495891	7999558	6.19898
Brachypodiumdistachyon	994523	16067593	6.18962
Punicagranatum	902634	14685466	6.14644
Manihotacuminata	774138	12611218	6.13849
Setariaitalica	1035714	16886783	6.13328
Coccomyxasubellipsoidea	256135	4178490	6.12985
Brachipodiumsylvaticum	1289629	21057698	6.12426
Triticumaestivum	6097	100000	6.097
Brachipodiumstacei	932265	15338890	6.07779
Aegilopstauschii	1434291	23616984	6.07313
Brachypodiumhybridum	1902503	31370722	6.06458
Sorghumbicolor	1107983	18271004	6.06416
Panicumhallii	1208742	19967442	6.05356
Oryzasativa	836947	13895909	6.02297
Miscanthussinensis	1969834	33120940	5.9474
Chlorellavariabilis	262811	4447573	5.90909
Chlamydomonaseustigma	479585	8164740	5.87386
Dichantheliumoligosanthes	570453	9716632	5.87089
Auxenochlorellaprotothecoides	162075	2765178	5.86129
Dunaliellasalina	452098	7900134	5.72266
Botrycoccusbraunii	476459	8346984	5.70816
Goniumpectorale	451621	8134256	5.55209
Monoraphidiumneglectum	311575	5821177	5.35244
Volvoxcarteri	427524	8202900	5.21186
Chlamydomonasreinhardtii	338652	6573118	5.15208
Chromochloriszofingiensis	344204	7385331	4.66064
Piceaglauca	20636	512808	4.02412
Porphyra umbilicalis	210203	5958944	3.52752

## Sheet: Sheet6
Species Name	F	Sum	Percentage	Average
Arachisduranensis	1411662	22811501	6.18838	3.97271
Medicagotruncatula	897035	19895416	4.50875
Piceaglauca	22635	512808	4.41393
Zosteramarina	350813	7999558	4.3854
Citrusunshiu	692319	15865051	4.3638
Genliseaaurea	247559	5689403	4.35123
Handroanthusimpetiginosus	489115	11263173	4.3426
Phalaenopsisequestris	573548	13207735	4.34252
Phaseolusvulgaris	590724	13701413	4.31141
Cucumismelo	594667	13817056	4.30386
Cucumissativus	594667	13817056	4.30386
Dendrobiumofficinale	677458	15746669	4.30223
Citrusclementina	601767	13988958	4.30173
Vingaunguiculata	803598	18686946	4.30032
Arabidopsishalleri	447662	10436040	4.28958
Lactucasativa	845798	19723886	4.28819
Cicerarietinum	660755	15417676	4.2857
Amaranthushypochondriacus	362948	8469336	4.28544
Corchorusolitorius	476586	11123914	4.28434
Populustrichocarpa	738660	17255176	4.2808
Eutremasalsugineum	512050	11997222	4.26807
Trifoliumsubterraneum	658111	15435323	4.26367
Capsicumchinense	552354	12973864	4.25744
Morusnotabilis	413582	9740589	4.24597
Cephalotusfollicularis	493226	11631557	4.24041
Glycinesoja	780886	18427670	4.23757
Oleaeuropaea	1033454	24392457	4.23678
Trifoliumpratense	684744	16163335	4.2364
Erythrantheguttata	606147	14310021	4.23582
Populusdeltoides	932562	22018550	4.23535
Caricapapaya	457128	10796699	4.23396
Vignaangularis	749135	17707763	4.23055
Macleayacordata	387929	9170959	4.22997
Aquilegiacoerulea	755682	17879411	4.22655
Citrussinensis	712238	16859598	4.22453
Momordicacharantia	568445	13460118	4.22318
Arachisipaensis	1023160	24241434	4.22071
Theobromacacao	628729	14897677	4.22032
Vignaradiata	847382	20096447	4.21658
Anacardiumoccidentale	1436070	34067192	4.2154
Punicagranatum	618970	14685466	4.21485
Capsicumannuum	813729	19308698	4.21431
Arabidopsisthaliana	878354	20856276	4.21146
Capsellagrandiflora	464693	11038161	4.20988
Jatrophacurcas	664272	15779437	4.20973
Arabidopsislyrata	712007	16929329	4.20576
Herraniaumbratica	565703	13452406	4.20522
Capsicumbaccatum	563630	13417324	4.20076
Corchoruscapsularis	423532	10095890	4.19509
Heveabrasiliensis	1159693	27683334	4.18914
Hordeumvulgare	1159693	27683334	4.18914
Gossypiumarboreum	908153	21686885	4.18757
Gossypiumhirsutum	1676654	40050183	4.18638
Cajanuscajan	744535	17790752	4.18496
Ricinuscommunis	541126	12930542	4.18487
Chenopodiumquinoa	1177075	28127205	4.18483
Daucuscarota	889718	21268003	4.18336
Helianthusannuus	1296227	30987694	4.18304
Prunusavium	683496	16353609	4.17948
Solanumtuberosum	720732	17250812	4.17796
Capsellarubella	643147	15394186	4.17786
Nicotianatabacum	1465732	35092467	4.17677
Prunusmume	574571	13757217	4.17651
Duriozibethinus	1326711	31778473	4.17487
Juglansregia	1030708	24709765	4.17126
Salixpurpurea	1088039	26093133	4.16983
Spinaciaoleracea	620307	14883787	4.16767
Nicotianasylvestris	853114	20479611	4.16567
Camelinasativa	1910260	45888782	4.1628
Prunuspersica	665147	15986491	4.16068
Nicotianatomentosiformis	908390	21850566	4.15728
Arabisalpina	378848	9113199	4.15714
Gossypiumraimondii	1124244	27060659	4.15453
Manihotesculenta	880725	21208706	4.15266
Solanumlycopersicum	702723	16926073	4.15172
Vitisvinifera	851648	20542112	4.14586
Betavulgaris	624737	15078401	4.14326
Fragariavesca	600574	14510150	4.13899
Malusdomestica	1042924	25198274	4.13887
Nicotianaattenuata	788469	19051295	4.13866
Brassicarapa	907936	21973495	4.13196
Cucurbitamoschata	865091	20937286	4.13182
Solanumpennellii	663328	16067028	4.1285
Cucurbitamaxima	840796	20370362	4.12755
Glycinemax	1354182	32885575	4.11786
Raphanussativus	1044195	25371945	4.11555
Ipomoeanil	994551	24169883	4.11484
Asparagusofficinalis	637597	15506956	4.11168
Brassicaoleracea	964173	23492605	4.10416
Amborellatrichopoda	351932	8575860	4.10375
Brassicanapus	2100615	51188802	4.10366
Populuseuphratica	1006937	24542990	4.10275
Selaginellamoellendorffii	560357	13673890	4.09801
Tarenayahassleriana	766656	18783192	4.08161
Eucalyptusgrandis	1004677	24632582	4.07865
Linumusitatissimum	707840	17356610	4.07822
Nelumbonucifera	756164	18589171	4.06777
Sesamumindicum	676060	16623990	4.06677
Pyrusbretschneideri	898977	22123333	4.06348
Lupinusangustifolius	1039001	25582579	4.06136
Manihotacuminata	511822	12611218	4.05847
Bathycoccusprasinos	165886	4116331	4.02995
Kalanchoefedtschenkoi	739906	18471161	4.00574
Kalanchoelaxiflora	1208779	30185251	4.00454
Ananascomosus	667769	16788079	3.97764
Dorcocerashygrometricum	602195	15144335	3.97637
Spirodelapolyrhiza	285963	7229002	3.95577
Elaeisguineensis	777118	19826483	3.9196
Phoenixdactylifera	689869	17688280	3.90015
Musaacuminata	858140	22174387	3.86996
Triticumaestivum	3831	100000	3.831
Oryzabrachyantha	456342	12108673	3.76872
Triticumurartu	334542	8939204	3.74241
Dichantheliumoligosanthes	361373	9716632	3.71912
Physcomitrellapatens	483551	13047009	3.70622
Brachypodiumdistachyon	593620	16067593	3.69452
Brachipodiumstacei	566236	15338890	3.69151
Setariaitalica	623071	16886783	3.6897
Brachypodiumhybridum	1152676	31370722	3.67437
Brachipodiumsylvaticum	770432	21057698	3.65867
Sphagnumfallax	551583	15153452	3.63998
Miscanthussinensis	1202208	33120940	3.62975
Sorghumbicolor	663129	18271004	3.62941
Panicumhallii	724406	19967442	3.62794
Oryzasativa	499888	13895909	3.59738
Aegilopstauschii	846353	23616984	3.58366
Ostreococcuslucimarinus	109041	3069386	3.55253
Marchantiapolymorpha	276388	7780719	3.55222
Ostreococcustauri	123027	3566278	3.44973
Klebsormidiumnitens	288362	8771634	3.28744
Coccomyxasubellipsoidea	134456	4178490	3.21781
Botrycoccusbraunii	267731	8346984	3.20752
Helicosporidiumsp	52003	1647511	3.15646
Micromonascommoda	154298	4896478	3.1512
Micromonaspusilla	142140	4596644	3.09226
Auxenochlorellaprotothecoides	80780	2765178	2.92133
Chlamydomonaseustigma	236159	8164740	2.89243
Chlorellavariabilis	119260	4447573	2.68146
Chlamydomonasreinhardtii	170249	6573118	2.59008
Chromochloriszofingiensis	191165	7385331	2.58844
Dunaliellasalina	202725	7900134	2.5661
Volvoxcarteri	204564	8202900	2.4938
Monoraphidiumneglectum	142159	5821177	2.4421
Goniumpectorale	195367	8134256	2.40178
Porphyraumbilicalis	119861	5958944	2.01145

## Sheet: Sheet7
Species Name	G	Sum	Percentage	Average
Porphyra umbilicalis	701013	5958944	11.764	6.80317
Monoraphidium neglectum	611977	5821177	10.5129
Gonium pectorale	841074	8134256	10.3399
Chlamydomonas reinhardtii	630139	6573118	9.58661
Volvox carteri	782860	8202900	9.5437
Chlorella variabilis	410594	4447573	9.23187
Auxenochlorella protothecoides	243988	2765178	8.82359
Micromonas commoda	431763	4896478	8.81783
Micromonas pusilla	394940	4596644	8.59192
Klebsormidium nitens	741106	8771634	8.44889
Helicosporidium sp.	136655	1647511	8.29463
Dunaliella salina	641020	7900134	8.11404
Botrycoccus braunii	670563	8346984	8.0336
Coccomyxa subellipsoidea	330431	4178490	7.9079
Spirodela polyrhiza	551823	7229002	7.63346
Oryzasativa	1050463	13895909	7.55951
Dichantheliumoligosanthes	720204	9716632	7.41207
Ostreococcustauri	259483	3566278	7.27602
Panicumhallii	1448490	19967442	7.25426
Punicagranatum	1064539	14685466	7.24893
Triticumurartu	647022	8939204	7.23803
Chromochloriszofingiensis	534374	7385331	7.23561
Marchantiapolymorpha	562797	7780719	7.23323
Brachypodiumhybridum	2267853	31370722	7.2292
Setariaitalica	1216052	16886783	7.20121
Brachipodiumstacei	1103790	15338890	7.19602
Ostreococcuslucimarinus	219977	3069386	7.16681
Miscanthussinensis	2366972	33120940	7.14645
Brachipodiumsylvaticum	1503625	21057698	7.1405
Aegilopstauschii	1684043	23616984	7.13064
Triticumaestivum	7105	100000	7.105
Sorghumbicolor	1298092	18271004	7.10466
Oryzabrachyantha	859849	12108673	7.1011
Brachypodiumdistachyon	1139079	16067593	7.08929
Chlamydomonaseustigma	577721	8164740	7.0758
Sphagnumfallax	1050168	15153452	6.93022
Amborellatrichopoda	593906	8575860	6.92532
Genliseaaurea	391254	5689403	6.87689
Phoenixdactylifera	1214869	17688280	6.86821
Linumusitatissimum	1189908	17356610	6.85565
Selaginellamoellendorffii	936559	13673890	6.84925
Elaeisguineensis	1355526	19826483	6.83695
Physcomitrellapatens	880718	13047009	6.75034
Manihotacuminata	850125	12611218	6.74102
Musaacuminata	1493513	22174387	6.73531
Tarenayahassleriana	1262165	18783192	6.71965
Eucalyptusgrandis	1643106	24632582	6.67046
Pyrusbretschneideri	1474973	22123333	6.66705
Kalanchoelaxiflora	2006204	30185251	6.64631
Ananascomosus	1115609	16788079	6.64525
Macleayacordata	606994	9170959	6.61865
Ipomoeanil	1597401	24169883	6.60906
Salixpurpurea	1722833	26093133	6.60263
Morusnotabilis	643007	9740589	6.60132
Kalanchoefedtschenkoi	1218719	18471161	6.59796
Nelumbonucifera	1223117	18589171	6.57973
Populuseuphratica	1613968	24542990	6.57609
Populustrichocarpa	1134287	17255176	6.5736
Vitisvinifera	1350131	20542112	6.5725
Cucurbitamaxima	1337646	20370362	6.56663
Malusdomestica	1653364	25198274	6.56142
Prunusmume	901944	13757217	6.55615
Corchorusolitorius	727096	11123914	6.53633
Juglansregia	1614140	24709765	6.5324
Sesamumindicum	1085423	16623990	6.52926
Cucurbitamoschata	1365853	20937286	6.52354
Populusdeltoides	1436136	22018550	6.52239
Prunusavium	1066117	16353609	6.51915
Prunuspersica	1038973	15986491	6.49907
Arabisalpina	592233	9113199	6.49863
Caricapapaya	701018	10796699	6.49289
Herraniaumbratica	872203	13452406	6.48362
Brassicarapa	1423474	21973495	6.47814
Raphanussativus	1642851	25371945	6.47507
Bathycoccusprasinos	266227	4116331	6.46758
Citrusclementina	903943	13988958	6.46183
Brassicanapus	3307544	51188802	6.46146
Handroanthusimpetiginosus	727218	11263173	6.4566
Theobromacacao	961842	14897677	6.45632
Fragariavesca	936512	14510150	6.45419
Aquilegiacoerulea	1153541	17879411	6.45178
Erythrantheguttata	923167	14310021	6.45119
Corchoruscapsularis	651082	10095890	6.44898
Brassicaoleracea	1514653	23492605	6.44736
Momordicacharantia	867259	13460118	6.44318
Gossypiumarboreum	1394684	21686885	6.431
Spinaciaoleracea	956876	14883787	6.42898
Ricinuscommunis	830805	12930542	6.42514
Gossypiumhirsutum	2572587	40050183	6.42341
Eutremasalsugineum	769884	11997222	6.41719
Phalaenopsisequestris	847056	13207735	6.41333
Duriozibethinus	2037822	31778473	6.41259
Camelinasativa	2942192	45888782	6.41157
Gossypiumraimondii	1734012	27060659	6.40787
Glycinesoja	1179772	18427670	6.40218
Manihotesculenta	1357582	21208706	6.40106
Anacardiumoccidentale	2180438	34067192	6.4004
Heveabrasiliensis	1770986	27683334	6.3973
Hordeumvulgare	1770986	27683334	6.3973
Citrusunshiu	1014043	15865051	6.39168
Capsellagrandiflora	704901	11038161	6.38604
Phaseolusvulgaris	874137	13701413	6.3799
Citrussinensis	1075184	16859598	6.37728
Amaranthushypochondriacus	539888	8469336	6.37462
Capsicumbaccatum	854983	13417324	6.37223
Arabidopsisthaliana	1326845	20856276	6.36185
Asparagusofficinalis	986174	15506956	6.35956
Daucuscarota	1352427	21268003	6.35898
Jatrophacurcas	1002921	15779437	6.35587
Cucumismelo	877914	13817056	6.35384
Cucumissativus	877914	13817056	6.35384
Vignaangularis	1124545	17707763	6.35058
Vingaunguiculata	1185601	18686946	6.34454
Lupinusangustifolius	1622262	25582579	6.34128
Cajanuscajan	1126662	17790752	6.33285
Capsellarubella	974771	15394186	6.33207
Glycinemax	2079765	32885575	6.32425
Solanumpennellii	1015244	16067028	6.3188
Trifoliumpratense	1020971	16163335	6.31659
Vignaradiata	1269231	20096447	6.3157
Dendrobiumofficinale	993480	15746669	6.30914
Oleaeuropaea	1538264	24392457	6.30631
Solanumtuberosum	1087744	17250812	6.30547
Solanumlycopersicum	1066950	16926073	6.30359
Capsicumchinense	817511	12973864	6.30121
Arabidopsislyrata	1066606	16929329	6.30034
Capsicumannuum	1214200	19308698	6.28836
Lactucasativa	1240186	19723886	6.28774
Chenopodiumquinoa	1765728	28127205	6.27765
Zosteramarina	501811	7999558	6.27298
Betavulgaris	945354	15078401	6.26959
Arabidopsishalleri	653555	10436040	6.26248
Nicotianaattenuata	1188774	19051295	6.23986
Nicotianatomentosiformis	1362894	21850566	6.23734
Nicotianatabacum	2186827	35092467	6.23161
Trifoliumsubterraneum	959254	15435323	6.21467
Helianthusannuus	1923158	30987694	6.2062
Nicotianasylvestris	1268381	20479611	6.19338
Arachisipaensis	1497819	24241434	6.17876
Cicerarietinum	951622	15417676	6.17228
Medicagotruncatula	1215047	19895416	6.10717
Dorcocerashygrometricum	923254	15144335	6.09637
Cephalotusfollicularis	706297	11631557	6.07225
Piceaglauca	30984	512808	6.04203
Arachisduranensis	957476	22811501	4.19734

## Sheet: Sheet8
Species Name	H	Sum	Percentage	Average
Dunaliellasalina	248056	7900134	3.1399	2.40167
Chromochloriszofingiensis	226616	7385331	3.06846
Piceaglauca	14893	512808	2.90421
Sphagnumfallax	410207	15153452	2.70702
Chlamydomonaseustigma	219121	8164740	2.68375
Cephalotusfollicularis	306720	11631557	2.63696
Arachisipaensis	625039	24241434	2.57839
Lupinusangustifolius	658849	25582579	2.57538
Arachisduranensis	587026	22811501	2.57338
Cajanuscajan	457480	17790752	2.57145
Aegilopstauschii	606312	23616984	2.56727
Glycinemax	841603	32885575	2.55919
Miscanthussinensis	844491	33120940	2.54972
Musaacuminata	563564	22174387	2.54151
Triticumaestivum	2537	100000	2.537
Phaseolusvulgaris	347320	13701413	2.53492
Sorghumbicolor	462727	18271004	2.53258
Cicerarietinum	389994	15417676	2.52953
Vignaradiata	506406	20096447	2.51988
Lactucasativa	496646	19723886	2.51799
Vignaangularis	445424	17707763	2.51542
Brachypodiumhybridum	788130	31370722	2.51231
Vingaunguiculata	469248	18686946	2.5111
Manihotacuminata	316637	12611218	2.51076
Glycinesoja	462621	18427670	2.51047
Elaeisguineensis	497330	19826483	2.50841
Brachipodiumsylvaticum	528189	21057698	2.50829
Amborellatrichopoda	214465	8575860	2.5008
Triticumurartu	223440	8939204	2.49955
Botrycoccusbraunii	208582	8346984	2.49889
Medicagotruncatula	497114	19895416	2.49864
Brachipodiumstacei	381575	15338890	2.48763
Panicumhallii	496645	19967442	2.48727
Helianthusannuus	770660	30987694	2.48699
Vitisvinifera	509653	20542112	2.48102
Brachypodiumdistachyon	398405	16067593	2.47956
Betavulgaris	373865	15078401	2.47947
Oryzabrachyantha	299487	12108673	2.47333
Oryzasativa	343485	13895909	2.47184
Setariaitalica	416960	16886783	2.46915
Phoenixdactylifera	436460	17688280	2.46751
Punicagranatum	361605	14685466	2.46233
Trifoliumsubterraneum	379679	15435323	2.45981
Juglansregia	606793	24709765	2.45568
Trifoliumpratense	396608	16163335	2.45375
Prunusavium	401112	16353609	2.45274
Prunuspersica	392022	15986491	2.45221
Zosteramarina	195660	7999558	2.44589
Dendrobiumofficinale	385101	15746669	2.4456
Manihotesculenta	518289	21208706	2.44376
Dichantheliumoligosanthes	237442	9716632	2.44367
Prunusmume	336078	13757217	2.44292
Spinaciaoleracea	363545	14883787	2.44256
Phalaenopsisequestris	322276	13207735	2.44006
Kalanchoefedtschenkoi	449688	18471161	2.43454
Chenopodiumquinoa	684597	28127205	2.43393
Kalanchoelaxiflora	732474	30185251	2.4266
Cucumismelo	335176	13817056	2.42581
Cucumissativus	335176	13817056	2.42581
Asparagusofficinalis	376162	15506956	2.42576
Physcomitrellapatens	316274	13047009	2.42411
Fragariavesca	351602	14510150	2.42315
Ipomoeanil	584044	24169883	2.41641
Nelumbonucifera	448700	18589171	2.41377
Malusdomestica	607955	25198274	2.41269
Cucurbitamoschata	505087	20937286	2.41238
Salixpurpurea	629158	26093133	2.4112
Cucurbitamaxima	490950	20370362	2.41012
Momordicacharantia	324141	13460118	2.40816
Populusdeltoides	529745	22018550	2.4059
Populuseuphratica	589971	24542990	2.40383
Daucuscarota	511104	21268003	2.40316
Ricinuscommunis	310718	12930542	2.40298
Sesamumindicum	399269	16623990	2.40176
Heveabrasiliensis	664788	27683334	2.4014
Hordeumvulgare	664788	27683334	2.4014
Selaginellamoellendorffii	328149	13673890	2.39982
Oleaeuropaea	585228	24392457	2.39922
Amaranthushypochondriacus	203113	8469336	2.39822
Pyrusbretschneideri	530537	22123333	2.39809
Eucalyptusgrandis	590560	24632582	2.39748
Solanumtuberosum	413428	17250812	2.39657
Anacardiumoccidentale	815791	34067192	2.39465
Solanumlycopersicum	404830	16926073	2.39175
Caricapapaya	258153	10796699	2.39104
Solanumpennellii	383819	16067028	2.38886
Capsicumbaccatum	320310	13417324	2.38729
Aquilegiacoerulea	426255	17879411	2.38406
Capsicumannuum	459915	19308698	2.38191
Duriozibethinus	756466	31778473	2.38044
Morusnotabilis	231863	9740589	2.38038
Nicotianaattenuata	453121	19051295	2.37843
Populustrichocarpa	410087	17255176	2.3766
Nicotianasylvestris	486672	20479611	2.37637
Gossypiumraimondii	642710	27060659	2.37507
Gossypiumhirsutum	950350	40050183	2.3729
Gossypiumarboreum	513304	21686885	2.36689
Citrusclementina	330557	13988958	2.36299
Linumusitatissimum	410060	17356610	2.36256
Nicotianatomentosiformis	516227	21850566	2.36253
Citrussinensis	398237	16859598	2.36208
Capsicumchinense	306380	12973864	2.36152
Nicotianatabacum	828040	35092467	2.35959
Theobromacacao	351403	14897677	2.35878
Dorcocerashygrometricum	357189	15144335	2.35857
Handroanthusimpetiginosus	265437	11263173	2.35668
Ananascomosus	395427	16788079	2.3554
Herraniaumbratica	316853	13452406	2.35536
Erythrantheguttata	336592	14310021	2.35214
Tarenayahassleriana	441346	18783192	2.34969
Jatrophacurcas	370667	15779437	2.34905
Citrusunshiu	372162	15865051	2.3458
Macleayacordata	214949	9170959	2.3438
Corchorusolitorius	259940	11123914	2.33677
Brassicaoleracea	546532	23492605	2.3264
Brassicanapus	1190513	51188802	2.32573
Brassicarapa	508377	21973495	2.31359
Corchoruscapsularis	233524	10095890	2.31306
Raphanussativus	586829	25371945	2.31291
Auxenochlorellaprotothecoides	63888	2765178	2.31045
Genliseaaurea	130692	5689403	2.29711
Capsellagrandiflora	253145	11038161	2.29336
Capsellarubella	352522	15394186	2.28997
Camelinasativa	1050796	45888782	2.28988
Arabidopsislyrata	386593	16929329	2.28357
Spirodelapolyrhiza	164961	7229002	2.28193
Arabidopsisthaliana	475607	20856276	2.2804
Coccomyxasubellipsoidea	95226	4178490	2.27896
Arabidopsishalleri	237617	10436040	2.27689
Eutremasalsugineum	272718	11997222	2.27318
Volvoxcarteri	185360	8202900	2.25969
Helicosporidiumsp	36742	1647511	2.23015
Marchantiapolymorpha	173190	7780719	2.22589
Chlorellavariabilis	98926	4447573	2.22427
Arabisalpina	200059	9113199	2.19527
Chlamydomonasreinhardtii	143770	6573118	2.18724
Porphyraumbilicalis	124155	5958944	2.08351
Micromonascommoda	100890	4896478	2.06046
Goniumpectorale	165808	8134256	2.03839
Klebsormidiumnitens	178136	8771634	2.03082
Ostreococcuslucimarinus	60165	3069386	1.96016
Micromonaspusilla	89610	4596644	1.94947
Monoraphidiumneglectum	112907	5821177	1.93959
Ostreococcustauri	68937	3566278	1.93302
Bathycoccusprasinos	77148	4116331	1.87419

## Sheet: Sheet9
Species Name	I	Sum	Percentage	Average
Zosteramarina	487606	7999558	6.09541	4.94145
Medicagotruncatula	1172979	19895416	5.89572
Piceaglauca	29950	512808	5.84039
Cephalotusfollicularis	667997	11631557	5.74297
Lactucasativa	1131877	19723886	5.73861
Capsicumchinense	736923	12973864	5.68006
Cicerarietinum	871277	15417676	5.65116
Amaranthushypochondriacus	478599	8469336	5.65096
Trifoliumpratense	909034	16163335	5.62405
Trifoliumsubterraneum	866283	15435323	5.61234
Aquilegiacoerulea	1001487	17879411	5.60134
Dendrobiumofficinale	880858	15746669	5.59393
Jatrophacurcas	881925	15779437	5.58908
Capsicumbaccatum	749714	13417324	5.58766
Handroanthusimpetiginosus	628525	11263173	5.58035
Capsicumannuum	1075353	19308698	5.56927
Solanumtuberosum	959944	17250812	5.56463
Oleaeuropaea	1356849	24392457	5.56258
Citrusunshiu	879141	15865051	5.54137
Solanumlycopersicum	935204	16926073	5.52523
Phalaenopsisequestris	727896	13207735	5.51113
Solanumpennellii	883918	16067028	5.50144
Cucumismelo	759189	13817056	5.49458
Cucumissativus	759189	13817056	5.49458
Nicotianasylvestris	1124847	20479611	5.49252
Nicotianatabacum	1926353	35092467	5.48936
Ricinuscommunis	709426	12930542	5.48644
Erythrantheguttata	784914	14310021	5.48507
Macleayacordata	502189	9170959	5.47586
Daucuscarota	1163969	21268003	5.47286
Heveabrasiliensis	1514652	27683334	5.47135
Hordeumvulgare	1514652	27683334	5.47135
Arabidopsishalleri	570364	10436040	5.46533
Nicotianatomentosiformis	1194110	21850566	5.46489
Asparagusofficinalis	846765	15506956	5.46055
Nicotianaattenuata	1040029	19051295	5.4591
Betavulgaris	820784	15078401	5.44344
Arachisipaensis	1319082	24241434	5.44144
Manihotesculenta	1151530	21208706	5.42952
Arachisduranensis	1237907	22811501	5.42668
Citrusclementina	758850	13988958	5.42464
Helianthusannuus	1675049	30987694	5.40553
Momordicacharantia	727120	13460118	5.40203
Citrussinensis	910363	16859598	5.39967
Corchorusolitorius	598974	11123914	5.38456
Anacardiumoccidentale	1834336	34067192	5.38446
Caricapapaya	581046	10796699	5.3817
Populustrichocarpa	928122	17255176	5.3788
Vingaunguiculata	1005096	18686946	5.3786
Glycinesoja	990887	18427670	5.37717
Lupinusangustifolius	1373684	25582579	5.36961
Vitisvinifera	1102755	20542112	5.36826
Chenopodiumquinoa	1506182	28127205	5.35489
Spinaciaoleracea	796525	14883787	5.35163
Populusdeltoides	1173092	22018550	5.32774
Phaseolusvulgaris	729968	13701413	5.32768
Vignaradiata	1070564	20096447	5.32713
Nelumbonucifera	990165	18589171	5.32657
Theobromacacao	792989	14897677	5.3229
Duriozibethinus	1689989	31778473	5.31803
Corchoruscapsularis	536711	10095890	5.31613
Genliseaaurea	302347	5689403	5.31421
Gossypiumarboreum	1152225	21686885	5.313
Gossypiumhirsutum	2124733	40050183	5.30518
Juglansregia	1310819	24709765	5.30486
Dorcocerashygrometricum	802949	15144335	5.30198
Cajanuscajan	943231	17790752	5.30181
Eucalyptusgrandis	1304242	24632582	5.29478
Vignaangularis	937518	17707763	5.29439
Gossypiumraimondii	1432342	27060659	5.29308
Arabidopsisthaliana	1103289	20856276	5.28996
Herraniaumbratica	710206	13452406	5.2794
Arabidopsislyrata	893085	16929329	5.27537
Glycinemax	1732903	32885575	5.26949
Ipomoeanil	1272970	24169883	5.26676
Salixpurpurea	1368566	26093133	5.24493
Sesamumindicum	871010	16623990	5.23948
Cucurbitamoschata	1096183	20937286	5.23555
Cucurbitamaxima	1066458	20370362	5.23534
Eutremasalsugineum	628067	11997222	5.2351
Capsellagrandiflora	577830	11038161	5.23484
Prunusavium	855853	16353609	5.23342
Capsellarubella	804127	15394186	5.22358
Prunusmume	717759	13757217	5.21733
Prunuspersica	833678	15986491	5.21489
Populuseuphratica	1278556	24542990	5.20945
Fragariavesca	755715	14510150	5.20818
Arabisalpina	472422	9113199	5.18393
Morusnotabilis	504511	9740589	5.17947
Camelinasativa	2363946	45888782	5.15147
Amborellatrichopoda	441274	8575860	5.14554
Malusdomestica	1282364	25198274	5.08909
Kalanchoefedtschenkoi	933186	18471161	5.05212
Pyrusbretschneideri	1115603	22123333	5.04265
Kalanchoelaxiflora	1519584	30185251	5.03419
Ananascomosus	843672	16788079	5.02542
Elaeisguineensis	994528	19826483	5.01616
Brassicaoleracea	1168757	23492605	4.975
Manihotacuminata	626795	12611218	4.97014
Linumusitatissimum	862598	17356610	4.96985
Brassicarapa	1091992	21973495	4.96959
Raphanussativus	1258948	25371945	4.96197
Brassicanapus	2538870	51188802	4.95982
Physcomitrellapatens	645162	13047009	4.9449
Phoenixdactylifera	874139	17688280	4.94191
Tarenayahassleriana	923377	18783192	4.91597
Musaacuminata	1073611	22174387	4.84167
Triticumaestivum	4759	100000	4.759
Selaginellamoellendorffii	644545	13673890	4.71369
Punicagranatum	687947	14685466	4.68454
Oryzabrachyantha	565146	12108673	4.66728
Triticumurartu	411584	8939204	4.60426
Spirodelapolyrhiza	330132	7229002	4.56677
Sphagnumfallax	677306	15153452	4.46965
Setariaitalica	753228	16886783	4.46046
Brachypodiumdistachyon	715620	16067593	4.45381
Brachipodiumsylvaticum	935640	21057698	4.44322
Miscanthussinensis	1464476	33120940	4.4216
Panicumhallii	878375	19967442	4.39904
Sorghumbicolor	803552	18271004	4.39796
Brachipodiumstacei	673847	15338890	4.39306
Oryzasativa	605140	13895909	4.35481
Brachypodiumhybridum	1363197	31370722	4.34544
Aegilopstauschii	1010505	23616984	4.27872
Marchantia polymorpha	329608	7780719	4.23622
Bathycoccus prasinos	173904	4116331	4.22473
Dichanthelium oligosanthes	409061	9716632	4.20991
Chlamydomonas eustigma	320559	8164740	3.92614
Ostreococcus lucimarinus	119968	3069386	3.90853
Ostreococcus tauri	138850	3566278	3.89341
Botrycoccus braunii	307662	8346984	3.68591
Coccomyxa subellipsoidea	150809	4178490	3.60917
Chromochloris zofingiensis	251108	7385331	3.40009
Klebsormidium nitens	290616	8771634	3.31313
Micromonas commoda	156466	4896478	3.19548
Micromonas pusilla	137160	4596644	2.98392
Auxenochlorella protothecoides	81868	2765178	2.96068
Dunaliella salina	223217	7900134	2.82548
Helicosporidium sp.	46162	1647511	2.80192
Volvox carteri	228297	8202900	2.78313
Chlamydomonas reinhardtii	171052	6573118	2.6023
Chlorella variabilis	112188	4447573	2.52245
Gonium pectorale	192929	8134256	2.37181
Monoraphidium neglectum	136657	5821177	2.34758
Porphyra umbilicalis	105772	5958944	1.77501

[truncated: 14 more sheets: Sheet10, Sheet11, Sheet12, Sheet13, Sheet14, Sheet15, Sheet16, Sheet17, Sheet18, Sheet19, Sheet20, Sheet21, Sheet22, Sheet24]
